# Supplementary material for: Is EC class predictable from reaction mechanism?
Source: BMC Bioinformatics. 2012 Apr 24;13:60. doi: 10.1186/1471-2105-13-60 (PMC3368749; doi:10.1186/1471-2105-13-60)
Supplement: Additional file 2 — The values of the human designed descriptors used in this work. [file 1471-2105-13-60-S2.CSV]

bonds	obc_Sum	obc_SignedSum	obc_f:X-H	obc_c:X-H	obc_f:single	obc_c:single	obc_increase	obc_decrease	obc_invM	obc_stereo	obc_dv:C	obc_dv:H	obc_dv:N	obc_dv:O	obc_dv:P	obc_dv:S	obc_dv:max	obc_stoi#subs	obc_stoi#prod	obc_stoi#diff	water.OH-.su	water.OH-.pr	obc_Mod_Diff	obc_O2.Fe2.red.ox.su.pr	obc_xTP_hyd	obc_stoi2#su	obc_stoi2#pr	obc_stoi2#diff	obc_stoi2#mod_diff	obc_dssizeratio	Class
M0001	2	0	0	0	0	0	0	0	0	2	0	0	0	0	0	0	0	1	1	0	0	0	0	0	0	1	1	0	0	0	5
M0002	4	0	1	1	2	2	0	0	0	0	0	0	0	0	0	0	0	2	1	1	1	0	18.015	0	0	2	1	1	1	0.018	3
M0003	11	1	2	1	2	1	4	4	0	0	0	1	1	0	0	0	1	3	2	1	0	0	1.008	0	0	2	2	0	0	0.0015	1
M0004	2	0	1	0	1	1	0	0	0	0	0	1	-1	0	0	0	1	3	3	0	0	1	17.007	1	0	1	2	-1	1	0.3618	1
M0005	4	0	1	1	2	2	0	0	0	0	0	0	0	0	0	0	0	2	2	0	1	0	84.001	0	0	2	2	0	0	0.084	3
M0006	7	1	2	1	2	2	2	1	0	0	0	1	1	0	0	0	1	3	3	0	0	0	1.008	1	0	2	3	-1	1	0.0014	1
M0007	10	0	2	2	2	3	3	2	0	0	0	0	-1	1	0	0	1	2	3	-1	0	0	1.008	0	0	2	3	-1	1	0.0014	1
M0008	6	2	2	0	3	2	1	0	0	0	0	2	1	1	0	0	2	4	3	1	0	0	53.858	0	0	2	3	-1	1	0.1381	2
M0009	6	0	1	1	3	3	0	0	0	0	0	0	0	-1	0	0	1	3	3	0	1	0	108.743	0	0	3	3	0	0	0.2144	2
M0010	5	0	1	1	1	2	1	0	0	1	0	0	0	0	0	0	0	1	2	-1	0	1	18.015	0	0	1	2	-1	1	0.0018	4
M0011	4	0	1	1	2	2	0	0	0	0	0	0	0	0	0	0	0	2	2	0	1	0	4982.993	0	0	2	2	0	0	0.4983	3
M0012	5	-1	1	2	2	3	0	0	0	0	0	-1	-1	0	0	0	1	2	3	-1	0	0	34.166	0	0	2	2	0	0	0.2423	2
M0013	8	1	3	3	4	4	1	0	0	0	0	0	0	2	0	0	2	6	6	0	1	0	1.031	1	0	4	4	0	0	0.0332	1
M0014	5	1	2	1	3	2	0	0	0	0	0	1	0	0	0	0	1	4	3	1	0	1	34.445	0	0	3	3	0	0	0.4774	1
M0015	4	0	1	1	2	2	0	0	0	0	0	0	0	0	0	0	0	2	1	1	1	0	18.015	0	0	2	1	1	1	0.018	3
M0016	4	0	1	1	2	2	0	0	0	0	0	0	0	0	0	0	0	2	1	1	1	0	18.015	0	0	2	1	1	1	0.018	3
M0017	5	0	1	1	2	2	0	0	0	1	0	0	0	0	0	0	0	2	2	0	0	0	38.117	0	0	2	2	0	0	0.1421	2
M0018	5	-1	1	2	2	3	0	0	0	0	0	-1	-1	0	0	0	1	2	3	-1	0	0	42.04	0	0	2	2	0	0	0.2413	2
M0019	4	0	1	1	2	2	0	0	0	0	0	0	0	0	0	0	0	2	2	0	1	0	162.141	0	0	2	2	0	0	0.016	3
M0020	3	1	2	0	2	0	0	1	0	0	0	2	0	0	0	0	2	4	2	2	0	0	2.016	1	0	1	1	0	0	0.0174	1
M0021	10	0	2	2	2	3	3	2	0	0	0	0	-1	1	0	0	1	2	3	-1	0	0	1.008	0	0	2	3	-1	1	0.0014	1
M0022	5	-1	1	2	2	3	0	0	0	0	0	-1	-1	0	0	0	1	2	3	-1	0	0	42.037	0	0	2	2	0	0	0.0519	2
M0023	3	-1	0	1	1	2	0	0	0	0	0	-1	0	0	0	0	1	2	3	-1	0	0	14.026	0	0	2	2	0	0	0.0352	2
M0024	3	-1	0	1	1	2	0	0	0	0	0	-1	0	0	0	0	1	2	3	-1	1	0	18.445	0	0	2	2	0	0	0.0204	3
M0025	7	0	2	2	3	4	1	0	0	0	0	0	0	0	0	0	0	2	3	-1	1	0	43.025	0	0	2	3	-1	1	0.3257	3
M0026	4	0	1	1	2	2	0	0	0	0	0	0	0	0	0	0	0	1	2	-1	0	0	242.121	0	0	1	2	-1	1	0.4564	4
M0027	4	0	1	1	2	2	0	0	0	0	0	0	0	0	0	0	0	2	2	0	1	0	165.128	0	0	2	2	0	0	0.3641	3
M0028	4	0	1	1	2	2	0	0	0	0	0	0	0	0	0	0	0	2	2	0	1	0	270.365	0	0	2	2	0	0	0.3916	3
M0029	4	0	1	1	2	2	0	0	0	0	0	0	0	0	0	0	0	2	2	0	1	0	0.985	0	0	2	2	0	0	0.0075	3
M0030	4	0	1	1	2	2	0	0	0	0	0	0	0	0	0	0	0	2	2	0	0	0	42.037	0	0	2	2	0	0	0.0548	2
M0031	9	0	2	2	3	4	1	0	0	1	0	0	0	0	0	0	0	2	2	0	0	0	14.027	0	0	2	2	0	0	0.0307	2
M0032	6	0	2	2	3	2	0	1	0	0	0	0	0	0	0	0	0	2	1	1	0	0	72.063	0	0	2	1	1	1	0.2345	4
M0033	2	0	0	0	0	0	0	0	0	2	0	0	0	0	0	0	0	1	1	0	0	0	0	0	0	1	1	0	0	0	5
M0034	7	0	1	1	3	3	2	2	0	0	0	0	0	0	0	0	0	2	1	1	0	0	31.999	1	0	2	1	1	1	0.2906	1
M0035	4	0	1	1	2	2	0	0	0	0	0	0	0	0	0	0	0	2	2	0	0	0	78.972	0	1	2	2	0	0	0.0079	2
M0036	4	-1	0	1	1	2	0	0	0	1	0	-1	0	0	0	0	1	2	3	-1	1	0	18.445	0	0	2	2	0	0	0.1716	3
M0037	22	1	3	1	7	2	1	5	0	7	0	2	0	0	0	0	2	6	3	3	0	1	63.997	1	0	4	3	1	1	0.2102	1
M0038	17	0	3	3	6	7	2	1	0	4	0	0	0	0	0	0	0	2	2	0	1	0	28.01	0	0	2	2	0	0	0.0535	3
M0039	4	0	1	1	2	2	0	0	0	0	0	0	0	0	0	0	0	2	2	0	1	0	102.097	0	0	2	2	0	0	0.4048	3
M0040	2	0	0	0	1	1	0	0	0	0	0	0	0	0	0	0	0	2	2	0	0	0	79.98	0	0	2	2	0	0	0.1872	2
M0041	4	0	1	1	2	2	0	0	0	0	0	0	0	0	0	0	0	2	2	0	1	0	4982.993	0	0	2	2	0	0	0.4983	3
M0042	4	0	1	1	2	2	0	0	0	0	0	0	0	0	0	0	0	2	2	0	1	0	4982.993	0	0	2	2	0	0	0.4983	3
M0043	4	0	1	1	2	2	0	0	0	0	0	0	0	0	0	0	0	2	2	0	1	0	70.133	0	0	2	2	0	0	0.4171	3
M0044	4	0	1	1	2	2	0	0	0	0	0	0	0	0	0	0	0	2	2	0	1	0	70.133	0	0	2	2	0	0	0.4171	3
M0045	4	0	1	1	2	2	0	0	0	0	0	0	0	0	0	0	0	1	1	0	0	0	162.141	0	0	2	2	0	0	0.3214	2
M0046	3	-1	0	1	1	2	0	0	0	0	0	-1	0	0	0	0	1	2	3	-1	0	0	14.027	0	0	2	2	0	0	0.0014	2
M0047	4	0	1	1	2	2	0	0	0	0	0	0	0	0	0	0	0	2	2	0	1	0	77.964	0	0	2	2	0	0	0.0077	3
M0048	4	-1	0	1	1	2	0	0	0	1	0	-1	0	-1	0	0	1	2	3	-1	0	0	26.849	0	0	2	2	0	0	0.0688	2
M0049	5	1	1	0	1	1	1	0	0	2	0	1	0	1	0	0	1	2	2	0	0	0	44.01	0	0	1	2	-1	1	0.2837	4
M0050	3	1	1	0	1	1	1	0	0	0	0	1	0	1	0	0	1	2	2	0	0	0	44.009	0	0	1	2	-1	1	0.1195	4
M0051	6	0	0	0	1	2	2	1	0	0	0	0	0	0	0	0	0	2	3	-1	0	0	79.98	0	1	2	3	-1	1	0.1577	4
M0052	13	0	2	2	4	2	0	2	0	5	0	0	0	0	0	0	0	2	1	1	0	0	170.058	0	0	2	1	1	1	1	4
M0053	9	0	2	2	4	3	0	1	0	1	0	0	0	0	0	0	0	3	2	1	1	0	42.037	0	0	3	2	1	1	0.0519	2
M0054	5	0	1	1	1	2	1	0	0	1	0	0	0	0	0	0	0	1	2	-1	0	1	18.015	0	0	1	2	-1	1	0.0947	4
M0055	5	0	1	1	1	2	1	0	0	1	0	0	0	0	0	0	0	1	2	-1	0	1	18.015	0	0	1	2	-1	1	0.0947	4
M0056	4	0	1	1	2	2	0	0	0	0	0	0	0	0	0	0	0	1	1	0	0	0	0	0	0	1	1	0	0	0	5
M0057	6	0	2	2	3	2	1	2	0	0	0	0	0	0	0	0	0	2	1	1	1	0	18.015	0	0	2	1	1	1	0.1854	4
M0058	4	0	1	1	2	2	0	0	0	0	0	0	0	0	0	0	0	1	2	-1	0	0	177.975	0	0	1	2	-1	1	0.3509	4
M0059	6	0	1	1	2	3	1	0	0	0	0	0	0	0	0	0	0	1	2	-1	0	0	97.995	0	0	1	2	-1	1	0.3401	4
M0060	11	-1	3	4	5	6	0	0	0	0	0	-1	0	-1	0	0	1	2	2	0	1	0	0.985	0	0	2	2	0	0	0.0038	3
M0061	4	0	1	1	1	1	1	1	0	0	0	0	0	0	0	0	0	1	1	0	0	0	0	0	0	1	1	0	0	0	5
M0062	5	0	1	1	2	2	0	0	0	1	0	0	0	0	0	0	0	1	1	0	0	0	0	0	0	1	1	0	0	0	5
M0063	7	0	1	1	2	2	0	0	0	3	0	0	0	0	0	0	0	1	1	0	0	0	0	0	0	1	1	0	0	0	5
M0064	1	0	0	0	0	0	0	0	0	1	0	0	0	0	0	0	0	1	1	0	0	0	0	0	0	1	1	0	0	0	5
M0065	11	0	2	2	4	4	1	1	0	2	0	0	0	0	0	0	0	3	3	0	0	0	59.887	0	1	3	3	0	0	0.1145	6
M0066	6	0	1	1	3	3	1	1	0	0	0	0	0	0	0	0	0	2	2	0	0	0	1.032	0	0	2	2	0	0	0.007	2
M0067	11	0	3	3	4	4	2	2	0	0	0	0	0	0	0	0	0	3	3	0	1	0	1.008	1	0	3	3	0	0	0.0015	1
M0068	3	-1	0	2	0	2	1	0	0	0	0	-2	0	0	0	0	2	3	5	-2	0	0	2.016	0	0	1	1	0	0	0.0024	1
M0069	4	0	1	1	2	2	0	0	0	0	0	0	0	0	0	0	0	2	2	0	0	0	226.356	0	0	2	2	0	0	0.0221	2
M0070	5	1	1	0	1	1	1	0	0	2	0	1	0	1	0	0	1	2	2	0	0	0	44.009	0	0	1	2	-1	1	0.0507	4
M0071	4	0	1	1	2	2	0	0	0	0	0	0	0	0	0	0	0	2	2	0	1	0	94.072	0	0	2	2	0	0	0.3852	3
M0072	16	0	2	2	2	4	2	0	0	8	0	0	0	0	0	0	0	1	2	-1	0	0	74.079	0	0	1	2	-1	1	0.3034	4
M0073	4	0	1	1	1	2	1	0	0	0	0	0	0	0	0	0	0	1	2	-1	0	1	18.015	0	0	1	2	-1	1	0.07	4
M0074	10	-1	2	3	5	5	0	1	0	0	0	-1	-1	0	0	0	1	3	4	-1	0	0	79.98	0	1	3	3	0	0	0.1577	6
M0075	6	0	1	1	3	3	0	0	0	0	0	0	0	0	0	0	0	3	3	0	0	0	159.96	0	1	3	3	0	0	0.3154	6
M0076	5	0	1	1	2	2	0	0	0	1	0	0	0	0	0	0	0	2	2	0	0	0	286.054	0	0	2	2	0	0	0.4305	2
M0077	4	0	1	1	2	2	0	0	0	0	0	0	0	0	0	0	0	2	2	0	0	0	42.036	0	0	2	2	0	0	0.0486	2
M0078	8	0	2	2	4	3	0	1	0	0	0	0	0	0	0	0	0	3	2	1	1	0	42.037	0	0	3	2	1	1	0.0519	2
M0079	2	0	0	0	1	1	0	0	0	0	0	0	0	0	0	0	0	2	2	0	0	0	22.072	0	0	2	2	0	0	0.0656	2
M0080	4	0	1	1	1	2	1	0	0	0	0	0	0	0	0	0	0	1	2	-1	0	0	116.072	0	0	1	2	-1	1	0.2505	4
M0081	8	0	0	0	1	1	2	2	0	2	0	0	0	0	0	0	0	1	1	0	0	0	0	0	0	1	1	0	0	0	5
M0082	8	0	1	1	3	3	0	0	0	2	0	0	0	0	0	0	0	2	2	0	0	0	0.985	0	0	2	2	0	0	0.0038	2
M0083	4	0	1	1	2	2	0	0	0	0	0	0	0	0	0	0	0	2	2	0	1	0	97.135	0	0	2	2	0	0	0.2142	3
M0084	15	0	4	4	4	5	2	1	0	3	0	0	0	0	0	0	0	1	2	-1	0	0	237.216	0	0	1	2	-1	1	0.4791	4
M0085	6	0	2	2	2	3	1	0	0	0	0	0	0	0	0	0	0	1	2	-1	0	0	72.063	0	0	1	2	-1	1	0.4238	4
M0086	4	0	1	1	2	2	0	0	0	0	0	0	0	0	0	0	0	2	2	0	0	0	79.98	0	1	2	2	0	0	0.1577	2
M0087	7	0	2	2	3	4	1	0	0	0	0	0	0	0	0	0	0	2	3	-1	1	0	16.045	0	0	2	3	-1	1	0.2672	3
M0088	2	0	0	0	1	1	0	0	0	0	0	0	0	0	0	0	0	2	2	0	0	0	0	0	0	2	2	0	0	0	2
M0089	14	-1	1	2	4	3	1	3	0	3	0	-1	0	-1	0	0	1	1	2	-1	0	0	177.975	0	0	1	2	-1	1	0.4655	4
M0090	4	0	1	1	2	2	0	0	0	0	0	0	0	0	0	0	0	2	2	0	1	0	117.171	0	0	2	2	0	0	0.3048	3
M0091	5	0	1	1	2	2	0	0	0	1	0	0	0	0	0	0	0	2	2	0	0	0	14.092	0	0	2	2	0	0	0.0577	2
M0092	14	-2	2	4	3	4	3	4	0	0	0	-2	-2	0	0	0	2	4	5	-1	1	0	1.008	0	0	4	3	1	1	0.0015	1
M0093	14	2	4	2	4	3	4	3	0	0	0	2	2	0	0	0	2	5	4	1	0	0	144.126	0	0	3	4	-1	1	0.1581	1
M0094	4	0	1	1	2	2	0	0	0	0	0	0	0	0	0	0	0	2	2	0	1	0	42.036	0	0	2	2	0	0	0.1135	3
M0095	4	0	1	1	2	2	0	0	0	0	0	0	0	0	0	0	0	1	1	0	0	0	0	0	0	1	1	0	0	0	5
M0096	6	-1	1	2	2	3	1	1	0	0	0	-1	-1	0	0	0	1	2	3	-1	1	0	42.04	0	0	2	2	0	0	0.3206	3
M0097	7	0	2	2	3	3	1	1	0	0	0	0	0	0	0	0	0	2	2	0	1	0	0.985	0	0	2	2	0	0	0.004	3
M0098	4	0	1	1	2	2	0	0	0	0	0	0	0	0	0	0	0	2	2	0	1	0	28.01	0	0	2	2	0	0	0.0804	3
M0099	3	-1	0	2	0	2	1	0	0	0	0	-2	0	0	0	0	2	2	4	-2	0	0	2.016	1	0	1	1	0	0	0.0197	1
M0100	7	-1	1	2	2	2	1	2	0	0	0	-1	-1	0	0	0	1	3	3	0	1	0	1.008	0	0	3	2	1	1	0.0015	1
M0101	4	0	1	1	2	2	0	0	0	0	0	0	0	0	0	0	0	2	2	0	1	0	329.206	0	0	2	2	0	0	0.4352	3
M0102	3	-1	0	2	0	2	1	0	0	0	0	-2	0	0	0	0	2	3	5	-2	0	0	2.016	1	0	2	2	0	0	0.0224	1
M0103	9	0	3	3	4	4	1	1	0	0	0	0	0	0	0	0	0	3	3	0	1	0	16.042	1	0	3	3	0	0	0.1161	1
M0104	10	0	2	2	2	2	3	3	0	0	0	0	0	0	0	0	0	2	2	0	0	0	2.016	0	0	2	2	0	0	0.0023	1
M0105	3	-1	0	2	1	2	0	0	0	0	0	-2	0	0	0	0	2	3	4	-1	1	0	16	1	0	2	1	1	1	0.1597	1
M0106	5	1	1	0	2	2	1	0	0	0	0	1	0	1	0	0	1	3	2	1	0	0	44.053	0	0	2	2	0	0	0.1599	1
M0107	4	-1	0	2	1	2	1	1	0	0	1	-2	0	-1	0	0	2	3	4	-1	1	0	16	1	0	2	1	1	1	0.5712	1
M0108	7	1	2	1	2	1	2	2	0	0	0	1	1	0	0	0	1	3	2	1	0	0	2.016	0	0	2	2	0	0	0.0022	1
M0109	12	0	2	2	2	2	3	3	0	2	0	0	0	0	0	0	0	2	2	0	0	0	2.016	0	0	2	2	0	0	0.0023	1
M0110	9	0	3	3	4	4	1	1	0	0	0	0	0	0	0	0	0	3	3	0	1	0	1.031	1	0	3	3	0	0	0.0137	1
M0111	6	1	2	0	4	2	0	1	0	0	0	2	1	-1	0	0	2	6	4	2	0	0	0.985	1	0	2	2	0	0	0.0067	1
M0112	8	1	2	1	2	1	2	2	0	1	0	1	1	0	0	0	1	3	2	1	0	0	1.008	0	0	2	2	0	0	0.0014	1
M0113	9	0	3	3	4	4	1	1	0	0	0	0	0	0	0	0	0	3	3	0	1	0	14.026	1	0	3	3	0	0	0.1574	1
M0114	6	-1	1	3	2	4	1	0	0	0	0	-2	0	0	0	0	2	3	5	-2	1	0	14.026	1	0	2	2	0	0	0.2373	1
M0115	13	0	3	3	4	4	3	3	0	0	0	0	0	0	0	0	0	3	3	0	1	0	68.117	0	0	3	3	0	0	0.3351	1
M0116	8	0	1	1	1	1	3	3	0	0	0	0	0	0	0	0	0	2	2	0	0	0	1.008	0	0	2	2	0	0	0.0014	1
M0117	4	0	0	1	0	1	2	1	0	0	0	-1	1	0	0	0	1	2	3	-1	0	0	1.008	1	0	1	1	0	0	0.0014	1
M0118	12	0	2	2	3	2	3	4	0	0	0	0	0	0	0	0	0	3	2	1	1	0	15.999	1	0	3	2	1	1	0.0952	1
M0119	4	0	0	1	1	2	1	0	0	0	0	-1	0	1	0	0	1	3	4	-1	0	0	42.037	1	0	2	2	0	0	0.0548	1
M0120	9	1	2	1	2	2	2	1	0	2	0	1	1	0	0	0	1	3	2	1	0	0	1.008	0	0	2	2	0	0	0.0014	1
M0121	4	0	0	2	1	2	1	0	0	0	0	-2	0	0	0	0	2	4	5	-1	1	0	16	1	0	3	2	1	1	0.1949	1
M0122	6	-1	2	2	3	3	0	1	0	0	0	0	0	0	0	0	0	2	3	-1	0	1	16	1	0	2	3	-1	1	0.0016	1
M0123	3	-1	1	0	1	1	0	1	0	0	0	1	0	-1	0	0	1	3	3	0	0	0	80.064	1	0	2	3	-1	1	0.1874	1
M0124	5	2	4	0	4	1	0	1	0	0	0	4	0	0	0	0	4	9	6	3	0	1	0	1	0	2	3	-1	1	0	1
M0125	15	0	4	4	4	5	4	3	0	0	0	0	0	0	0	0	0	3	4	-1	0	1	2.016	1	0	3	4	-1	1	0.0183	1
M0126	2	-2	0	2	0	2	0	0	0	0	0	-4	0	0	0	0	4	3	5	-2	0	0	1.008	1	0	2	0	2	2	0.5	1
M0127	1	1	1	0	1	0	0	0	0	0	0	2	0	0	0	0	2	4	3	1	0	0	1.008	1	0	0	1	-1	1	1	1
M0128	9	-1	1	1	3	4	1	1	0	0	-1	0	0	-1	0	0	1	3	4	-1	0	0	159.96	1	1	3	4	-1	1	0.3154	1
M0129	9	-1	1	1	3	4	2	2	0	0	0	0	0	0	0	0	0	3	4	-1	0	0	28.01	1	0	3	4	-1	1	0.1917	1
M0130	13	0	2	2	4	3	2	3	0	2	-1	0	1	0	0	0	1	4	2	2	0	0	1.008	1	0	3	2	1	1	0.0015	1
M0131	11	0	3	3	4	4	2	2	0	0	0	0	1	-1	0	0	1	3	3	0	0	1	1.008	1	0	3	3	0	0	0.0014	1
M0132	11	1	3	2	4	3	2	2	0	0	0	1	1	0	0	0	1	4	3	1	0	1	16	1	0	2	2	0	0	0.1597	1
M0133	6	1	3	1	4	2	0	1	0	0	0	2	0	0	0	0	2	5	3	2	0	1	15.999	1	0	2	2	0	0	0.1051	1
M0134	11	0	2	2	4	3	2	3	0	0	0	0	0	0	0	0	0	3	2	1	0	0	15.999	1	0	3	2	1	1	0.0663	1
M0135	11	0	3	3	4	4	2	2	0	0	0	0	0	0	0	0	0	3	3	0	0	1	15.999	1	0	3	3	0	0	0.0016	1
M0136	8	1	4	2	4	3	1	1	0	0	0	2	0	0	0	0	2	5	4	1	0	1	2.016	1	0	2	3	-1	1	0.0002	1
M0137	14	0	2	2	4	5	2	1	0	3	0	0	0	0	0	0	0	3	4	-1	0	1	2.016	1	0	3	4	-1	1	0.0056	1
M0138	3	1	2	0	2	0	0	1	0	0	0	2	0	0	0	0	2	4	2	2	0	0	2.016	1	0	2	2	0	0	0.063	1
M0139	10	-1	2	3	3	3	2	3	0	0	0	-1	-1	0	0	0	1	3	3	0	1	0	1.008	0	0	3	2	1	1	0.0015	1
M0140	7	0	2	2	3	3	0	0	0	1	0	0	0	0	0	0	0	2	3	-1	0	1	16	1	0	2	3	-1	1	0.0315	1
M0141	5	-2	0	4	1	4	1	0	0	0	0	-4	0	0	0	0	4	4	7	-3	1	0	13.984	1	0	2	1	1	1	0.1293	1
M0142	4	0	0	1	0	1	2	1	0	0	0	-1	1	0	0	0	1	3	4	-1	0	0	1.008	1	0	1	1	0	0	0.0014	1
M0143	4	0	1	0	2	1	0	1	0	0	0	1	0	-1	0	0	1	3	3	0	0	1	2.016	1	0	2	3	-1	1	0.0063	1
M0144	3	0	0	2	1	2	1	0	0	0	0	-2	0	0	0	0	2	3	4	-1	1	0	15.999	1	0	2	1	1	1	0.1302	1
M0145	16	0	4	4	6	5	0	1	0	5	0	0	0	0	0	0	0	2	3	-1	0	1	4.032	1	0	2	3	-1	1	0.0111	1
M0146	4	0	1	1	2	2	0	0	0	0	0	0	0	0	0	0	0	2	2	0	0	0	0	0	0	2	2	0	0	0	1
M0147	12	0	2	2	4	4	0	0	0	4	0	0	0	0	0	0	0	2	3	-1	0	1	12.011	0	0	2	3	-1	1	0.027	2
M0148	6	0	1	1	2	2	1	1	0	0	0	0	0	0	0	0	0	2	2	0	0	0	30.026	0	0	2	2	0	0	0.1154	2
M0149	4	0	1	1	2	2	0	0	0	0	0	0	0	0	0	0	0	2	2	0	0	0	10154.123	0	0	2	2	0	0	0.9983	2
M0150	2	0	0	0	1	1	0	0	0	0	0	0	0	0	0	0	0	2	2	0	0	0	15.999	0	1	2	2	0	0	0.0315	2
M0151	3	-1	0	1	1	2	0	0	0	0	0	-1	0	-1	0	0	1	2	3	-1	0	0	152.043	0	1	2	2	0	0	0.2998	2
M0152	4	0	1	1	2	2	0	0	0	0	0	0	0	0	0	0	0	2	2	0	0	0	339.327	0	0	2	2	0	0	0.0339	2
M0153	3	-1	0	0	1	1	0	1	0	0	1	0	0	-1	0	0	1	2	2	0	0	0	32.066	0	0	2	2	0	0	0.2834	2
M0154	4	0	1	1	2	2	0	0	0	0	0	0	0	0	0	0	0	2	2	0	0	0	80.064	0	0	2	2	0	0	0.1578	2
M0155	4	0	0	0	2	2	0	0	0	0	0	0	0	0	0	0	0	2	2	0	0	0	44.009	0	0	2	2	0	0	0.0553	2
M0156	4	0	1	1	2	2	0	0	0	0	0	0	0	0	0	0	0	2	2	0	0	0	140.184	0	0	2	2	0	0	0.4083	2
M0157	4	0	1	1	2	2	0	0	0	0	0	0	0	0	0	0	0	2	2	0	1	0	72.063	0	0	2	2	0	0	0.1899	3
M0158	4	0	1	1	2	2	0	0	0	0	0	0	0	0	0	0	0	2	2	0	1	0	80.064	0	0	2	2	0	0	0.1251	3
M0159	4	-2	0	2	1	3	0	0	0	0	0	-2	0	-2	0	0	2	2	4	-2	1	0	76.097	0	0	2	2	0	0	0.2421	3
M0160	4	0	1	1	2	2	0	0	0	0	0	0	0	0	0	0	0	2	2	0	1	0	998.992	0	0	2	2	0	0	0.0999	3
M0161	4	0	1	1	2	2	0	0	0	0	0	0	0	0	0	0	0	2	2	0	1	0	4982.993	0	0	2	2	0	0	0.4983	3
M0162	11	0	3	3	4	6	2	0	0	0	0	0	0	0	0	0	0	2	2	0	1	0	5068.074	0	0	2	2	0	0	0.4828	3
M0163	4	0	1	1	2	2	0	0	0	0	0	0	0	0	0	0	0	2	2	0	1	0	4982.993	0	0	2	2	0	0	0.4983	3
M0164	4	0	1	1	2	2	0	0	0	0	0	0	0	0	0	0	0	2	2	0	1	0	4982.993	0	0	2	2	0	0	0.4983	3
M0165	4	0	1	1	2	2	0	0	0	0	0	0	0	0	0	0	0	2	2	0	1	0	4982.993	0	0	2	2	0	0	0.4983	3
M0166	12	0	1	1	2	2	3	3	0	2	0	0	0	0	0	0	0	2	1	1	1	0	18.015	0	0	2	1	1	1	0.0566	3
M0167	4	0	1	1	2	2	0	0	0	0	0	0	0	0	0	0	0	2	2	0	1	0	113.158	0	0	2	2	0	0	0.0112	3
M0168	6	0	2	2	3	3	0	0	0	0	0	0	1	-1	0	0	1	2	2	0	1	0	71.078	0	0	2	2	0	0	0.4438	3
M0169	4	0	1	1	2	2	0	0	0	0	0	0	0	0	0	0	0	2	2	0	1	0	155.175	0	0	2	2	0	0	0.0153	3
M0170	6	0	2	2	3	3	0	0	0	0	0	0	1	-1	0	0	1	2	2	0	1	0	142.156	0	0	2	2	0	0	0.014	3
M0171	5	-1	1	2	2	3	0	0	0	0	0	-1	0	-1	0	0	1	2	3	-1	1	0	71.078	0	0	2	2	0	0	0.0071	3
M0172	4	0	1	1	2	2	0	0	0	0	0	0	0	0	0	0	0	2	2	0	1	0	70.07	0	0	2	2	0	0	0.3449	3
M0173	4	0	1	1	2	2	0	0	0	0	0	0	0	0	0	0	0	2	2	0	1	0	4982.993	0	0	2	2	0	0	0.4983	3
M0174	4	0	1	1	2	2	0	0	0	0	0	0	0	0	0	0	0	2	2	0	1	0	4982.993	0	0	2	2	0	0	0.4983	3
M0175	4	0	1	1	2	2	0	0	0	0	0	0	0	0	0	0	0	2	2	0	1	0	4982.993	0	0	2	2	0	0	0.4983	3
M0176	6	0	2	2	3	3	0	0	0	0	0	0	1	-1	0	0	1	2	2	0	1	0	4982.993	0	0	2	2	0	0	0.4983	3
M0177	4	0	1	1	2	2	0	0	0	0	0	0	0	0	0	0	0	2	2	0	1	0	4982.993	0	0	2	2	0	0	0.4983	3
M0178	4	0	1	1	2	2	0	0	0	0	0	0	0	0	0	0	0	2	2	0	1	0	79.98	0	1	2	2	0	0	0.1577	3
M0179	4	0	1	1	2	2	0	0	0	0	0	0	0	0	0	0	0	2	2	0	1	0	79.98	0	1	2	2	0	0	0.1577	3
M0180	4	0	1	1	2	2	0	0	0	0	0	0	0	0	0	0	0	2	2	0	1	0	84.074	0	0	2	2	0	0	0.4201	3
M0181	4	0	1	1	2	2	0	0	0	0	0	0	0	0	0	0	0	2	2	0	1	0	26.038	0	0	2	2	0	0	0.2099	3
M0182	5	0	1	1	1	2	1	0	0	1	0	0	0	0	0	0	0	1	2	-1	0	0	88.062	0	0	1	2	-1	1	0.4272	4
M0183	4	0	0	0	0	2	2	0	0	0	0	0	0	0	0	0	0	1	1	0	0	0	0	0	0	1	1	0	0	0	4
M0184	4	0	1	1	1	2	1	0	0	0	0	0	0	0	0	0	0	1	2	-1	0	0	352.249	0	0	1	2	-1	1	0.2197	4
M0185	8	0	2	2	3	4	1	0	0	0	0	0	0	0	0	0	0	2	3	-1	1	0	5234.192	0	0	2	3	-1	1	0.5027	4
M0186	7	0	2	2	3	4	1	0	0	0	0	0	-1	1	0	0	1	1	2	-1	0	0	17.031	0	0	1	2	-1	1	0.1621	4
M0187	2	0	0	0	0	0	0	0	0	2	0	0	0	0	0	0	0	1	1	0	0	0	0	0	0	1	1	0	0	0	5
M0188	2	0	0	0	0	0	0	0	0	2	0	0	0	0	0	0	0	1	1	0	0	0	0	0	0	1	1	0	0	0	5
M0189	2	0	0	0	0	0	0	0	0	2	0	0	0	0	0	0	0	1	1	0	0	0	0	0	0	1	1	0	0	0	5
M0190	4	0	1	1	1	1	1	1	0	0	0	0	0	0	0	0	0	1	1	0	0	0	0	0	0	1	1	0	0	0	5
M0191	4	0	0	0	2	2	0	0	0	0	0	0	0	0	0	0	0	1	1	0	0	0	0	0	0	1	1	0	0	0	5
M0192	4	0	1	1	1	2	1	0	0	0	0	0	0	0	0	0	0	1	1	0	0	0	0	0	0	1	1	0	0	0	5
M0193	6	0	0	0	1	1	2	2	0	0	0	0	0	0	0	0	0	1	1	0	0	0	0	0	0	1	1	0	0	0	5
M0194	2	0	0	0	1	1	0	0	0	0	0	0	0	0	0	0	0	1	1	0	0	0	0	0	0	1	1	0	0	0	5
M0195	6	0	1	1	3	3	1	1	0	0	0	0	0	0	0	0	0	1	1	0	0	0	0	0	0	1	1	0	0	0	5
M0196	5	1	1	0	2	0	0	1	0	2	0	1	0	1	0	0	1	2	1	1	0	0	1.008	0	0	1	1	0	0	0.0023	5
M0197	6	0	1	1	3	3	0	0	0	0	0	0	0	0	0	0	0	3	3	0	0	0	163.174	0	1	3	3	0	0	0.0156	6
M0198	4	0	0	0	2	2	0	0	0	0	0	0	0	-1	0	0	1	3	3	0	0	0	98.144	0	1	3	3	0	0	0.1279	6
M0199	6	0	1	1	3	3	0	0	0	0	0	0	0	0	0	0	0	3	3	0	0	0	79.98	0	1	3	3	0	0	0.1577	6
M0200	6	-2	0	2	2	4	0	0	0	0	0	-2	-1	-1	0	0	2	3	5	-2	0	0	0.985	0	1	3	3	0	0	0.0015	6
M0201	9	-1	1	2	3	4	0	0	0	2	0	-1	0	-1	0	0	1	3	4	-1	0	0	44.009	0	1	3	3	0	0	0.0534	6
M0202	6	0	1	1	3	3	0	0	0	0	0	0	0	0	0	0	0	3	3	0	0	0	5068.074	0	1	3	3	0	0	0.9788	6
M0203	4	0	1	1	2	2	0	0	0	0	0	0	0	0	0	0	0	2	2	0	1	0	4982.993	0	0	2	2	0	0	0.4983	3
M0204	5	-1	0	1	2	3	0	0	0	0	0	-1	0	-1	0	0	1	1	2	-1	0	1	18.016	0	0	1	2	-1	1	0.0211	4
M0205	4	0	1	1	2	2	0	0	0	0	0	0	0	0	0	0	0	2	2	0	0	0	162.141	0	0	2	2	0	0	0.2432	2
M0206	4	0	1	1	2	2	0	0	0	0	0	0	0	0	0	0	0	1	1	0	0	0	0	0	0	1	1	0	0	0	5
M0207	7	-1	0	1	2	3	1	1	0	0	0	-1	0	-1	0	0	1	3	4	-1	0	0	159.96	0	1	3	3	0	0	0.3154	2
M0208	21	-1	2	4	2	4	8	7	0	0	0	-2	0	0	0	0	2	5	7	-2	0	0	2.016	1	0	2	2	0	0	0.0023	1
M0209	4	0	1	1	2	2	0	0	0	0	0	0	0	0	0	0	0	2	2	0	0	0	79.98	0	1	2	2	0	0	0.1577	2
M0210	4	0	1	1	2	2	0	0	0	0	0	0	0	0	0	0	0	2	1	1	1	0	18.015	0	0	2	1	1	1	0.018	3
M0211	14	2	4	2	4	3	4	3	0	0	0	2	1	1	0	0	2	5	4	1	0	1	1.008	0	0	3	4	-1	1	0.0015	1
M0212	32	-4	7	8	15	17	0	2	0	0	0	0	0	-8	0	0	8	33	35	-2	1	0	79.98	1	1	17	19	-2	2	0.1577	1
M0213	2	0	0	0	0	0	0	0	0	2	0	0	0	0	0	0	0	1	1	0	0	0	0	0	0	1	1	0	0	0	5
M0214	6	0	1	1	3	3	0	0	0	0	0	0	0	0	0	0	0	3	3	0	1	0	160.945	0	0	3	3	0	0	0.4126	2
M0215	4	0	1	1	1	2	1	0	0	0	0	0	0	0	0	0	0	1	2	-1	0	0	44.009	0	0	1	2	-1	1	0.4998	4
M0216	4	0	1	1	2	1	0	1	0	0	0	0	0	0	0	0	0	2	1	1	1	0	18.015	0	0	2	1	1	1	0.4093	4
M0217	4	0	1	1	1	2	1	0	0	0	0	0	0	0	0	0	0	1	2	-1	0	0	27.026	0	0	1	2	-1	1	0.3176	4
M0218	4	0	1	1	2	2	0	0	0	0	0	0	0	0	0	0	0	2	2	0	1	0	98.144	0	0	2	2	0	0	0.2539	3
M0219	8	0	1	1	3	2	0	1	0	2	0	0	0	0	0	0	0	2	2	0	0	0	60.052	0	0	2	2	0	0	0.207	2
M0220	4	0	1	1	1	2	1	0	0	0	0	0	0	0	0	0	0	1	2	-1	0	0	44.01	0	0	1	2	-1	1	0.2931	4
M0221	4	0	1	1	1	2	1	0	0	0	0	0	0	0	0	0	0	1	2	-1	0	0	106.122	0	0	1	2	-1	1	0.5	4
M0222	7	0	1	1	3	1	0	2	0	1	0	0	0	0	0	0	0	2	1	1	0	0	170.058	0	0	2	1	1	1	1	4
M0223	7	-1	1	2	3	4	0	0	0	0	0	-1	0	-1	0	0	1	3	4	-1	0	0	79.98	0	1	3	3	0	0	0.1577	6
M0224	4	0	1	1	2	2	0	0	0	0	0	0	0	0	0	0	0	2	2	0	0	0	42.036	0	0	2	2	0	0	0.0042	2
M0225	6	0	1	1	1	2	1	0	0	2	0	0	-1	1	0	0	1	1	2	-1	0	0	43.001	0	0	1	2	-1	1	0.1079	4
M0226	5	1	1	1	2	2	1	0	0	0	0	0	0	0	0	0	0	2	2	0	0	1	64.064	0	0	2	2	0	0	0.1131	3
M0227	11	1	2	1	2	1	2	2	0	4	0	1	1	0	0	0	1	3	2	1	0	0	1.008	0	0	2	2	0	0	0.0014	1
M0228	6	0	2	2	2	3	1	0	0	0	0	0	0	0	0	0	0	1	2	-1	0	1	18.016	0	0	1	2	-1	1	0.0319	4
M0229	8	0	2	2	4	4	0	0	0	0	0	0	-1	1	0	0	1	3	3	0	0	0	159.96	0	1	3	3	0	0	0.3154	6
M0230	14	0	4	4	6	6	2	2	0	0	0	0	0	0	0	0	0	2	3	-1	0	1	95.1	0	0	2	3	-1	1	0.7252	4
M0231	5	1	2	1	2	2	1	0	0	0	0	1	0	1	0	0	1	2	2	0	0	0	44.01	0	0	1	2	-1	1	0.4888	4
M0232	0	0	0	0	0	0	0	0	0	0	0	0	0	0	0	0	0	2	2	0	0	0	0	0	0	2	2	0	0	0	5
M0233	8	0	2	2	4	4	0	0	0	0	0	0	0	0	0	0	0	4	4	0	1	0	2482.993	0	0	4	4	0	0	0.4966	3
M0234	10	0	2	2	5	5	0	0	0	0	0	0	0	0	0	0	0	4	4	0	1	0	143.961	0	1	4	4	0	0	0.2838	6
M0235	6	0	1	1	3	3	0	0	0	0	0	0	0	0	0	0	0	3	3	0	0	0	156.186	0	1	3	3	0	0	0.0149	6
M0236	5	1	1	0	1	1	1	0	0	2	0	1	0	1	0	0	1	2	2	0	0	0	44.01	0	0	1	2	-1	1	0.1606	4
M0237	14	2	4	2	4	2	4	4	0	0	0	2	2	0	0	0	2	5	3	2	0	0	1.008	0	0	3	3	0	0	0.0014	1
M0238	4	0	1	1	2	2	0	0	0	0	0	0	0	0	0	0	0	2	2	0	1	0	4982.993	0	0	2	2	0	0	0.4983	3
M0239	5	-1	2	2	2	3	0	0	0	0	0	0	0	-2	0	0	2	3	4	-1	0	1	1.007	0	0	3	4	-1	1	0.0107	1
M0240	9	0	2	2	4	4	0	0	0	1	0	0	0	0	0	0	0	3	3	0	1	0	42.037	0	0	3	3	0	0	0.0041	3
M0241	4	0	1	1	2	2	0	0	0	0	0	0	0	0	0	0	0	2	2	0	1	0	134.132	0	0	2	2	0	0	0.3828	3
M0242	4	0	1	1	2	2	0	0	0	0	0	0	0	0	0	0	0	2	2	0	1	0	86.155	0	0	2	2	0	0	0.1528	3
M0243	20	0	5	5	8	9	3	2	0	0	0	0	1	-1	0	0	1	2	4	-2	0	1	35.047	0	0	2	4	-2	2	0.1637	2
M0244	3	1	1	0	2	1	0	0	0	0	0	1	0	1	0	0	1	3	2	1	0	0	37.132	0	0	2	2	0	0	0.1249	2
M0245	5	0	1	1	2	2	0	0	0	1	0	0	0	0	0	0	0	1	1	0	0	0	0	0	0	1	1	0	0	0	5
M0246	4	0	1	1	2	2	0	0	0	0	0	0	0	0	0	0	0	2	2	0	0	0	79.98	0	1	2	2	0	0	0.0078	2
M0247	16	0	4	4	6	6	3	3	0	0	0	0	0	0	0	0	0	2	2	0	0	0	50.059	0	0	2	2	0	0	0.1534	2
M0248	5	1	2	1	3	2	0	0	0	0	0	1	0	0	0	0	1	4	3	1	0	1	34.445	0	0	3	3	0	0	0.4774	1
M0249	6	0	1	1	3	3	1	1	0	0	0	0	0	0	0	0	0	2	2	0	0	0	1.031	0	0	2	2	0	0	0.0026	2
M0250	5	1	2	1	3	2	0	0	0	0	0	1	0	0	0	0	1	4	3	1	0	1	34.445	0	0	3	3	0	0	0.4774	1
M0251	8	0	1	1	2	2	2	2	0	0	0	0	0	0	0	0	0	2	2	0	0	0	14.026	0	0	2	2	0	0	0.0014	2
M0252	8	1	2	1	3	3	2	1	0	0	0	1	0	1	0	0	1	2	3	-1	0	1	62.025	0	0	1	3	-2	2	0.1776	4
M0253	6	0	1	1	2	2	1	1	0	0	0	0	0	0	0	0	0	2	2	0	0	0	68.117	0	0	2	2	0	0	0.2168	2
M0254	24	-1	1	1	6	2	1	6	0	9	-2	0	0	0	0	0	2	1	1	0	0	0	0	0	0	1	1	0	0	0	5
M0255	7	-1	1	2	1	2	2	2	0	0	0	-1	-1	0	0	0	1	2	3	-1	0	0	1.008	0	0	2	2	0	0	0.0015	1
M0256	7	-1	1	2	1	2	2	2	0	0	0	-1	-1	0	0	0	1	2	3	-1	0	0	1.008	0	0	2	2	0	0	0.0015	1
M0257	4	0	1	1	2	2	0	0	0	0	0	0	0	0	0	0	0	2	1	1	1	0	18.015	0	0	2	1	1	1	0.018	3
M0258	4	0	1	1	2	2	0	0	0	0	0	0	0	0	0	0	0	2	1	1	1	0	18.015	0	0	2	1	1	1	0.018	3
M0259	6	0	0	0	3	1	0	2	0	0	0	0	0	0	0	0	0	1	1	0	0	0	0	0	0	1	1	0	0	0	5
M0260	16	0	4	4	8	8	0	0	0	0	0	0	0	0	0	0	0	5	5	0	1	0	628.582	0	0	5	5	0	0	2.7785	2
M0261	17	-1	3	3	6	5	1	3	0	2	-2	0	0	0	0	0	2	1	2	-1	0	0	177.975	0	0	1	2	-1	1	0.4655	4
M0262	13	0	2	2	5	4	1	2	0	1	0	0	0	0	0	0	0	1	2	-1	0	0	177.975	0	0	1	2	-1	1	0.4655	4
M0265	16	-2	2	3	5	5	1	3	0	2	-2	-1	0	-1	0	0	2	1	2	-1	0	0	177.975	0	0	1	2	-1	1	0.4655	4
M0266	4	0	1	1	2	2	0	0	0	0	0	0	0	0	0	0	0	2	2	0	1	0	115.088	0	0	2	2	0	0	0.3432	3
M0267	4	1	0	0	2	1	1	1	0	0	2	0	2	-2	0	0	2	2	3	-1	0	1	52.031	0	0	2	3	-1	1	0.388	4
M0273	2	0	0	0	0	0	0	0	0	2	0	0	0	0	0	0	0	1	1	0	0	0	0	0	0	1	1	0	0	0	5
M0287	2	0	0	0	1	1	0	0	0	0	0	0	0	0	0	0	0	2	2	0	0	0	79.896	0	0	2	2	0	0	0.1575	2
M0288	4	0	1	1	2	2	0	0	0	0	0	0	0	0	0	0	0	2	2	0	1	0	114.1	0	0	2	2	0	0	0.2953	3
M0292	5	-1	1	1	2	3	0	0	0	0	-1	0	0	-1	0	0	1	2	3	-1	0	0	42.037	0	0	2	3	-1	1	0.0041	2
M0293	5	1	2	1	3	2	0	0	0	0	1	1	0	1	0	0	1	2	2	0	0	0	14.026	0	0	2	2	0	0	0.0014	2
M0295	2	0	0	0	1	1	0	0	0	0	0	0	0	-1	0	0	1	2	2	0	0	0	14.027	0	0	2	2	0	0	0.0014	2
M0296	2	0	0	0	1	1	0	0	0	0	0	0	0	0	0	0	0	2	2	0	0	0	5.901	0	0	2	2	0	0	0.0122	2
M0305	7	-1	1	2	1	3	2	1	0	0	-1	-1	0	0	0	0	1	1	3	-2	0	0	88.062	0	0	1	2	-1	1	0.391	4
M0309	3	1	1	1	2	1	0	0	0	0	1	0	0	1	0	0	1	3	3	0	0	0	113.158	0	1	3	3	0	0	0.0108	6
M0314	10	0	1	1	3	4	2	1	0	0	0	0	0	0	0	0	0	2	3	-1	0	0	79.053	0	0	2	3	-1	1	0.3495	4
M0315	4	0	1	1	2	1	0	1	0	0	0	0	0	0	0	0	0	1	2	-1	0	1	18.015	0	0	1	2	-1	1	0.0195	4
M0317	8	0	3	3	4	4	0	0	0	0	1	0	-1	1	-1	-1	1	3	3	0	0	0	129.115	0	1	3	3	0	0	0.172	6
M0263	17	0	4	4	8	6	0	2	0	1	0	0	0	0	0	0	0	1	2	-1	0	0	177.975	0	0	1	2	-1	1	0.4655	4
M0264	8	0	1	1	2	3	2	1	0	0	0	0	1	-1	0	0	1	3	5	-2	0	0	1.008	0	0	3	4	-1	1	0.0014	2
M0268	4	0	1	1	2	2	0	0	0	0	0	0	0	0	0	0	0	2	2	0	0	0	14.027	0	0	2	2	0	0	0.0305	2
M0269	3	1	1	0	2	0	0	1	0	0	0	1	0	1	0	0	1	2	1	1	0	0	0	0	0	1	1	0	0	0	5
M0270	2	0	0	0	0	0	0	0	0	2	0	0	0	0	0	0	0	1	1	0	0	0	0	0	0	1	1	0	0	0	5
M0271	4	0	0	0	1	1	1	1	0	0	0	0	0	0	0	0	0	1	1	0	0	0	0	0	0	1	1	0	0	0	5
M0272	4	0	1	1	2	1	0	1	0	0	0	0	0	0	0	0	0	2	1	1	0	0	74.036	0	0	2	1	1	1	0.627	4
M0274	7	1	2	1	3	2	1	1	0	0	0	1	0	1	0	0	1	4	3	1	0	0	44.053	1	0	3	3	0	0	0.459	1
M0275	8	2	2	1	3	2	2	1	0	0	0	1	0	3	0	0	3	3	3	0	1	0	2.016	0	0	3	3	0	0	0.0023	1
M0276	3	1	2	0	2	1	0	0	0	0	0	2	-1	1	0	0	2	4	3	1	0	1	12.005	1	0	2	3	-1	1	0.1936	1
M0277	8	0	2	1	2	3	2	1	2	0	0	1	1	0	0	0	1	3	3	0	0	0	1.008	0	0	2	3	-1	1	0.0014	1
M0278	0	0	0	0	0	0	0	0	0	0	0	0	0	0	0	0	0	2	2	0	0	0	2.016	1	0	2	2	0	0	0.0002	1
M0279	4	0	2	0	2	1	0	1	0	0	0	2	0	0	0	0	2	2	3	-1	0	0	80.064	1	0	2	3	-1	1	0.1578	1
M0280	6	0	1	1	2	3	1	0	0	0	0	0	0	0	0	0	0	2	2	0	0	0	72.106	0	0	2	2	0	0	0.2618	1
M0281	5	3	2	0	2	0	2	1	0	0	2	2	0	2	0	0	2	2	2	0	0	0	2.016	1	0	2	2	0	0	0.002	1
M0282	4	0	1	1	2	2	0	0	0	0	0	0	0	0	0	0	0	2	2	0	0	0	77.964	0	1	2	2	0	0	0.0077	2
M0283	4	0	0	0	2	2	0	0	0	0	0	0	0	0	0	0	0	2	2	0	0	0	0.985	0	0	2	2	0	0	0.0044	2
M0284	8	0	3	3	4	4	1	1	0	0	0	0	1	-1	0	0	1	3	3	0	1	1	1.992	0	0	3	3	0	0	0.0343	3
M0285	4	0	1	1	2	2	0	0	0	0	0	0	0	0	0	0	0	2	2	0	1	0	162.141	0	0	2	2	0	0	0.4737	3
M0286	6	0	1	1	3	3	0	0	0	0	0	0	0	-1	0	0	1	3	3	0	1	0	16.011	0	0	3	3	0	0	0.0016	2
M0289	4	2	1	0	2	1	1	0	0	0	1	1	0	2	0	0	2	3	2	1	0	0	44.053	0	0	2	2	0	0	0.5002	2
M0290	2	0	0	0	1	1	0	0	0	0	0	0	0	0	0	0	0	2	2	0	0	0	79.98	0	1	2	2	0	0	0.1577	2
M0291	4	0	1	1	2	2	0	0	0	0	0	0	0	0	0	0	0	2	2	0	0	0	86.046	0	0	2	2	0	0	0.0086	2
M0294	6	2	2	1	2	1	2	1	0	0	2	1	0	1	0	0	2	2	2	0	0	0	2.016	0	0	2	2	0	0	0.0023	1
M0297	4	0	2	0	2	2	0	0	2	0	0	2	0	0	0	0	2	3	3	0	0	0	174.348	0	0	1	3	-2	2	0.465	4
M0298	5	1	1	0	2	1	1	1	0	0	0	1	0	1	0	0	1	3	2	1	0	0	30.026	0	0	2	2	0	0	0.4056	4
M0299	2	0	0	0	1	1	0	0	0	0	0	0	0	0	0	0	0	2	2	0	0	0	180.374	0	0	2	2	0	0	0.3556	2
M0300	4	0	1	1	2	2	0	0	0	0	0	0	0	0	0	0	0	2	2	0	1	0	70.133	0	0	2	2	0	0	0.2896	3
M0301	4	0	1	1	2	2	0	0	0	0	0	0	0	0	0	0	0	2	2	0	1	0	0.985	0	0	2	2	0	0	0.0067	3
M0302	8	0	1	1	4	4	0	0	0	0	0	0	0	0	0	0	0	4	4	0	1	0	159.96	0	1	4	4	0	0	0.3154	6
M0303	7	-1	1	2	3	4	0	0	0	0	0	-1	-1	0	0	0	1	2	4	-2	0	0	159.96	0	1	2	3	-1	1	0.3154	6
M0304	6	-1	1	1	3	3	0	1	0	0	-1	0	0	-1	0	0	1	4	3	1	0	0	1.008	0	0	3	3	0	0	0.0014	1
M0306	5	3	2	0	2	0	2	1	0	0	4	2	0	0	0	0	4	5	3	2	0	0	2.016	1	0	3	3	0	0	0.0002	1
M0307	6	0	0	0	3	3	0	0	0	0	0	0	0	-1	0	0	1	5	5	0	0	0	8527.003	0	1	5	5	0	0	0.8383	6
M0308	2	0	0	0	1	1	0	0	0	0	0	0	0	0	0	0	0	1	1	0	0	0	0	0	0	1	1	0	0	0	5
M0310	2	0	0	0	1	1	0	0	0	0	1	0	0	0	-1	-1	1	3	3	0	0	0	79.98	0	1	3	3	0	0	0.1577	6
M0311	5	0	1	1	1	2	1	0	0	1	0	0	0	0	0	0	0	1	2	-1	0	1	18.015	0	0	1	2	-1	1	0.0968	4
M0312	4	0	1	2	1	2	1	0	0	0	1	-1	0	0	0	0	1	2	3	-1	0	0	1.008	0	0	2	2	0	0	0.0015	1
M0313	4	0	1	1	2	2	0	0	0	0	0	0	0	0	0	0	0	2	2	0	1	0	132.146	0	0	2	2	0	0	0.0129	3
M0316	5	1	1	1	2	2	1	0	0	0	2	0	1	0	-1	-1	2	3	3	0	0	0	159.96	0	1	3	3	0	0	0.3154	6
M0318	6	0	1	1	3	3	0	0	0	0	0	0	0	0	0	0	0	3	3	0	0	0	129.115	0	1	3	3	0	0	0.0123	6
M0319	7	1	2	2	2	2	2	1	0	0	2	0	1	-1	0	0	2	3	2	1	0	0	1.008	0	0	2	2	0	0	0.0014	1
M0321	4	0	1	1	2	2	0	0	0	0	0	0	0	0	0	0	0	2	2	0	1	0	4982.993	0	0	2	2	0	0	0.4983	3
