# Supplementary material for: Is EC class predictable from reaction mechanism?
Source: BMC Bioinformatics. 2012 Apr 24;13:60. doi: 10.1186/1471-2105-13-60 (PMC3368749; doi:10.1186/1471-2105-13-60)
Supplement: Additional file 4 — The values of overall reaction similarity descriptors used in this work. [file 1471-2105-13-60-S4.CSV]

	M0001	M0002	M0003	M0004	M0005	M0006	M0007	M0008	M0009	M0010	M0011	M0012	M0013	M0014	M0015	M0016	M0017	M0018	M0019	M0020	M0021	M0022	M0023	M0024	M0025	M0026	M0027	M0028	M0029	M0030	M0031	M0032	M0033	M0034	M0035	M0036	M0037	M0038	M0039	M0040	M0041	M0042	M0043	M0044	M0045	M0046	M0047	M0048	M0049
M0001	1	0	0	0	0	0	0	0	0	0	0	0	0	0	0	0	0	0	0	0	0	0	0	0	0	0	0	0	0	0	0	0	0	0	0	0	0	0	0	0	0	0	0	0	0	0	0	0	0
M0002	0	1	0.04545455	0.2	1	0	0.05555556	0.375	0.25	0.28571429	0.14285714	0.8	0.33333333	0.125	1	1	1	0.28571429	0.33333333	0	0.05555556	0.28571429	0.4	0.4	0.375	0.14285714	0.14285714	0.14285714	1	0	0.18181818	0.1	0	0.2	0.14285714	0.4	0.04166667	0.30769231	1	0	0.14285714	0.14285714	0.14285714	0.14285714	0.33333333	0.4	0.14285714	0.75	0
M0003	0	0.04545455	1	0.05	0.04545455	0.31818182	0.54545455	0.13043478	0.04166667	0.2	0.04545455	0.04347826	0.125	0.09090909	0.04545455	0.04545455	0.04545455	0	0.04545455	0.15	0.54545455	0	0	0.04761905	0.08333333	0.04545455	0.04545455	0.04545455	0.04545455	0.04545455	0.12	0.18181818	0	0.125	0.04545455	0.04761905	0.29032258	0.10344828	0.04545455	0	0.04545455	0.04545455	0.04545455	0.04545455	0.04545455	0	0.04545455	0	0.15
M0004	0	0.2	0.05	1	0.2	0	0.0625	0.125	0.14285714	0.16666667	0.2	0.16666667	0.11111111	0.16666667	0.2	0.2	0.2	0	0.2	0	0.0625	0	0	0.25	0.125	0.2	0.2	0.2	0.2	0	0	0.125	0	0.11111111	0.2	0.25	0.04545455	0.07142857	0.2	0	0.2	0.2	0.2	0.2	0.2	0	0.2	0	0
M0005	0	1	0.04545455	0.2	1	0	0.05555556	0.375	0.25	0.28571429	0.14285714	0.8	0.33333333	0.125	1	1	1	0.28571429	0.33333333	0	0.05555556	0.28571429	0.4	0.4	0.375	0.14285714	0.14285714	0.14285714	1	0	0.18181818	0.1	0	0.2	0.14285714	0.4	0.04166667	0.30769231	1	0	0.14285714	0.14285714	0.14285714	0.14285714	0.33333333	0.4	0.14285714	0.75	0
M0006	0	0	0.31818182	0	0	1	0.38888889	0.0625	0	0.25	0	0	0.05882353	0	0	0	0	0	0	0.27272727	0.38888889	0.07142857	0	0	0	0	0	0	0	0.16666667	0.1875	0.13333333	0	0	0	0	0.19230769	0.04545455	0	0	0	0	0	0	0	0	0	0	0.07692308
M0007	0	0.05555556	0.54545455	0.0625	0.05555556	0.38888889	1	0.22222222	0.05	0.25	0.05555556	0.05263158	0.0952381	0.05263158	0.05555556	0.05555556	0.05555556	0	0.05555556	0.26666667	1	0	0	0.05882353	0.04761905	0.05555556	0.05555556	0.05555556	0.05555556	0.11764706	0.33333333	0.29411765	0	0.15	0.05555556	0.05882353	0.24137931	0.12	0.05555556	0	0.05555556	0.05555556	0.05555556	0.05555556	0.05555556	0	0.05555556	0	0.26666667
M0008	0	0.375	0.13043478	0.125	0.375	0.0625	0.22222222	1	0.18181818	0.2	0.1	0.33333333	0.25	0.09090909	0.375	0.375	0.375	0.09090909	0.22222222	0.1	0.22222222	0.09090909	0.11111111	0.25	0.16666667	0.1	0.1	0.1	0.375	0.22222222	0.23076923	0.27272727	0	0.25	0.1	0.25	0.12	0.25	0.375	0	0.1	0.1	0.1	0.1	0.22222222	0.11111111	0.1	0.25	0.57142857
M0009	0	0.25	0.04166667	0.14285714	0.25	0	0.05	0.18181818	1	0.22222222	0.66666667	0.22222222	0.16666667	0.1	0.25	0.25	0.25	0	0.42857143	0	0.05	0.1	0.125	0.28571429	0.08333333	0.66666667	0.66666667	0.66666667	0.25	0.11111111	0	0.18181818	0	0.27272727	0.66666667	0.28571429	0.08	0.1875	0.25	0.33333333	0.66666667	0.66666667	0.66666667	0.66666667	0.42857143	0.125	0.66666667	0.125	0
M0010	0	0.28571429	0.2	0.16666667	0.28571429	0.25	0.25	0.2	0.22222222	1	0.125	0.25	0.18181818	0.11111111	0.28571429	0.28571429	0.28571429	0	0.28571429	0.5	0.25	0	0	0.33333333	0.09090909	0.125	0.125	0.125	0.28571429	0.125	0.07692308	0.2	0	0.18181818	0.125	0.33333333	0.18181818	0.2	0.28571429	0	0.125	0.125	0.125	0.125	0.28571429	0	0.125	0.14285714	0.125
M0011	0	0.14285714	0.04545455	0.2	0.14285714	0	0.05555556	0.1	0.66666667	0.125	1	0.125	0.2	0.125	0.14285714	0.14285714	0.14285714	0	0.33333333	0	0.05555556	0	0	0.16666667	0.1	1	1	1	0.14285714	0	0	0.1	0	0.2	1	0.16666667	0.04166667	0.13333333	0.14285714	0.5	1	1	1	1	0.33333333	0	1	0	0
M0012	0	0.8	0.04347826	0.16666667	0.8	0	0.05263158	0.33333333	0.22222222	0.25	0.125	1	0.3	0.11111111	0.8	0.8	0.8	0.42857143	0.28571429	0	0.05263158	0.42857143	0.33333333	0.33333333	0.5	0.125	0.125	0.125	0.8	0	0.16666667	0.09090909	0	0.18181818	0.125	0.33333333	0.04	0.28571429	0.8	0	0.125	0.125	0.125	0.125	0.28571429	0.33333333	0.125	0.6	0
M0013	0	0.33333333	0.125	0.11111111	0.33333333	0.05882353	0.0952381	0.25	0.16666667	0.18181818	0.2	0.3	1	0.18181818	0.33333333	0.33333333	0.33333333	0.18181818	0.2	0.09090909	0.0952381	0.18181818	0.22222222	0.1	0.5	0.2	0.2	0.2	0.33333333	0.09090909	0.21428571	0.15384615	0	0.23076923	0.2	0.1	0.11538462	0.5	0.33333333	0	0.2	0.2	0.2	0.2	0.2	0.22222222	0.2	0.22222222	0.09090909
M0014	0	0.125	0.09090909	0.16666667	0.125	0	0.05263158	0.09090909	0.1	0.11111111	0.125	0.11111111	0.18181818	1	0.125	0.125	0.125	0	0.125	0	0.05263158	0	0	0.14285714	0.2	0.125	0.125	0.125	0.125	0	0	0.09090909	0	0.08333333	0.125	0.14285714	0.13043478	0.125	0.125	0	0.125	0.125	0.125	0.125	0.125	0	0.125	0	0
M0015	0	1	0.04545455	0.2	1	0	0.05555556	0.375	0.25	0.28571429	0.14285714	0.8	0.33333333	0.125	1	1	1	0.28571429	0.33333333	0	0.05555556	0.28571429	0.4	0.4	0.375	0.14285714	0.14285714	0.14285714	1	0	0.18181818	0.1	0	0.2	0.14285714	0.4	0.04166667	0.30769231	1	0	0.14285714	0.14285714	0.14285714	0.14285714	0.33333333	0.4	0.14285714	0.75	0
M0016	0	1	0.04545455	0.2	1	0	0.05555556	0.375	0.25	0.28571429	0.14285714	0.8	0.33333333	0.125	1	1	1	0.28571429	0.33333333	0	0.05555556	0.28571429	0.4	0.4	0.375	0.14285714	0.14285714	0.14285714	1	0	0.18181818	0.1	0	0.2	0.14285714	0.4	0.04166667	0.30769231	1	0	0.14285714	0.14285714	0.14285714	0.14285714	0.33333333	0.4	0.14285714	0.75	0
M0017	0	1	0.04545455	0.2	1	0	0.05555556	0.375	0.25	0.28571429	0.14285714	0.8	0.33333333	0.125	1	1	1	0.28571429	0.33333333	0	0.05555556	0.28571429	0.4	0.4	0.375	0.14285714	0.14285714	0.14285714	1	0	0.18181818	0.1	0	0.2	0.14285714	0.4	0.04166667	0.30769231	1	0	0.14285714	0.14285714	0.14285714	0.14285714	0.33333333	0.4	0.14285714	0.75	0
M0018	0	0.28571429	0	0	0.28571429	0	0	0.09090909	0	0	0	0.42857143	0.18181818	0	0.28571429	0.28571429	0.28571429	1	0	0	0	0.42857143	0.33333333	0	0.33333333	0	0	0	0.28571429	0	0.16666667	0	0	0	0	0	0	0.125	0.28571429	0	0	0	0	0	0	0.33333333	0	0.33333333	0
M0019	0	0.33333333	0.04545455	0.2	0.33333333	0	0.05555556	0.22222222	0.42857143	0.28571429	0.33333333	0.28571429	0.2	0.125	0.33333333	0.33333333	0.33333333	0	1	0	0.05555556	0	0	0.4	0.1	0.33333333	0.33333333	0.33333333	0.33333333	0	0	0.1	0	0.33333333	0.33333333	0.4	0.08695652	0.30769231	0.33333333	0	0.33333333	0.33333333	0.33333333	0.33333333	1	0	0.33333333	0.16666667	0
M0020	0	0	0.15	0	0	0.27272727	0.26666667	0.1	0	0.5	0	0	0.09090909	0	0	0	0	0	0	1	0.26666667	0	0	0	0	0	0	0	0	0.14285714	0.18181818	0.1	0	0	0	0	0.13636364	0.0625	0	0	0	0	0	0	0	0	0	0	0.14285714
M0021	0	0.05555556	0.54545455	0.0625	0.05555556	0.38888889	1	0.22222222	0.05	0.25	0.05555556	0.05263158	0.0952381	0.05263158	0.05555556	0.05555556	0.05555556	0	0.05555556	0.26666667	1	0	0	0.05882353	0.04761905	0.05555556	0.05555556	0.05555556	0.05555556	0.11764706	0.33333333	0.29411765	0	0.15	0.05555556	0.05882353	0.24137931	0.12	0.05555556	0	0.05555556	0.05555556	0.05555556	0.05555556	0.05555556	0	0.05555556	0	0.26666667
M0022	0	0.28571429	0	0	0.28571429	0.07142857	0	0.09090909	0.1	0	0	0.42857143	0.18181818	0	0.28571429	0.28571429	0.28571429	0.42857143	0	0	0	1	0.6	0	0.33333333	0	0	0	0.28571429	0.28571429	0.16666667	0.2	0	0	0	0	0	0.125	0.28571429	0	0	0	0	0	0	0.6	0	0.33333333	0
M0023	0	0.4	0	0	0.4	0	0	0.11111111	0.125	0	0	0.33333333	0.22222222	0	0.4	0.4	0.4	0.33333333	0	0	0	0.6	1	0	0.25	0	0	0	0.4	0.16666667	0.2	0.11111111	0	0	0	0	0	0.14285714	0.4	0	0	0	0	0	0	1	0	0.5	0
M0024	0	0.4	0.04761905	0.25	0.4	0	0.05882353	0.25	0.28571429	0.33333333	0.16666667	0.33333333	0.1	0.14285714	0.4	0.4	0.4	0	0.4	0	0.05882353	0	0	1	0.11111111	0.16666667	0.16666667	0.16666667	0.4	0	0	0.11111111	0	0.22222222	0.16666667	1	0.04347826	0.14285714	0.4	0	0.16666667	0.16666667	0.16666667	0.16666667	0.4	0	0.16666667	0.2	0
M0025	0	0.375	0.08333333	0.125	0.375	0	0.04761905	0.16666667	0.08333333	0.09090909	0.1	0.5	0.5	0.2	0.375	0.375	0.375	0.33333333	0.1	0	0.04761905	0.33333333	0.25	0.11111111	1	0.1	0.1	0.1	0.375	0	0.23076923	0.07692308	0	0.15384615	0.1	0.11111111	0.07692308	0.33333333	0.375	0	0.1	0.1	0.1	0.1	0.1	0.25	0.1	0.25	0
M0026	0	0.14285714	0.04545455	0.2	0.14285714	0	0.05555556	0.1	0.66666667	0.125	1	0.125	0.2	0.125	0.14285714	0.14285714	0.14285714	0	0.33333333	0	0.05555556	0	0	0.16666667	0.1	1	1	1	0.14285714	0	0	0.1	0	0.2	1	0.16666667	0.04166667	0.13333333	0.14285714	0.5	1	1	1	1	0.33333333	0	1	0	0
M0027	0	0.14285714	0.04545455	0.2	0.14285714	0	0.05555556	0.1	0.66666667	0.125	1	0.125	0.2	0.125	0.14285714	0.14285714	0.14285714	0	0.33333333	0	0.05555556	0	0	0.16666667	0.1	1	1	1	0.14285714	0	0	0.1	0	0.2	1	0.16666667	0.04166667	0.13333333	0.14285714	0.5	1	1	1	1	0.33333333	0	1	0	0
M0028	0	0.14285714	0.04545455	0.2	0.14285714	0	0.05555556	0.1	0.66666667	0.125	1	0.125	0.2	0.125	0.14285714	0.14285714	0.14285714	0	0.33333333	0	0.05555556	0	0	0.16666667	0.1	1	1	1	0.14285714	0	0	0.1	0	0.2	1	0.16666667	0.04166667	0.13333333	0.14285714	0.5	1	1	1	1	0.33333333	0	1	0	0
M0029	0	1	0.04545455	0.2	1	0	0.05555556	0.375	0.25	0.28571429	0.14285714	0.8	0.33333333	0.125	1	1	1	0.28571429	0.33333333	0	0.05555556	0.28571429	0.4	0.4	0.375	0.14285714	0.14285714	0.14285714	1	0	0.18181818	0.1	0	0.2	0.14285714	0.4	0.04166667	0.30769231	1	0	0.14285714	0.14285714	0.14285714	0.14285714	0.33333333	0.4	0.14285714	0.75	0
M0030	0	0	0.04545455	0	0	0.16666667	0.11764706	0.22222222	0.11111111	0.125	0	0	0.09090909	0	0	0	0	0	0	0.14285714	0.11764706	0.28571429	0.16666667	0	0	0	0	0	0	1	0.18181818	0.375	0	0	0	0	0.08695652	0.0625	0	0	0	0	0	0	0	0.16666667	0	0	0.33333333
M0031	0	0.18181818	0.12	0	0.18181818	0.1875	0.33333333	0.23076923	0	0.07692308	0	0.16666667	0.21428571	0	0.18181818	0.18181818	0.18181818	0.16666667	0	0.18181818	0.33333333	0.16666667	0.2	0	0.23076923	0	0	0	0.18181818	0.18181818	1	0.14285714	0	0	0	0	0.07142857	0.22222222	0.18181818	0	0	0	0	0	0	0.2	0	0.2	0.18181818
M0032	0	0.1	0.18181818	0.125	0.1	0.13333333	0.29411765	0.27272727	0.18181818	0.2	0.1	0.09090909	0.15384615	0.09090909	0.1	0.1	0.1	0	0.1	0.1	0.29411765	0.2	0.11111111	0.11111111	0.07692308	0.1	0.1	0.1	0.1	0.375	0.14285714	1	0	0.25	0.1	0.11111111	0.07692308	0.17647059	0.1	0	0.1	0.1	0.1	0.1	0.1	0.11111111	0.1	0	0.375
M0033	0	0	0	0	0	0	0	0	0	0	0	0	0	0	0	0	0	0	0	0	0	0	0	0	0	0	0	0	0	0	0	0	1	0	0	0	0	0	0	0	0	0	0	0	0	0	0	0	0
M0034	0	0.2	0.125	0.11111111	0.2	0	0.15	0.25	0.27272727	0.18181818	0.2	0.18181818	0.23076923	0.08333333	0.2	0.2	0.2	0	0.33333333	0	0.15	0	0	0.22222222	0.15384615	0.2	0.2	0.2	0.2	0	0	0.25	0	1	0.2	0.22222222	0.07407407	0.23529412	0.2	0	0.2	0.2	0.2	0.2	0.33333333	0	0.2	0.1	0.2
M0035	0	0.14285714	0.04545455	0.2	0.14285714	0	0.05555556	0.1	0.66666667	0.125	1	0.125	0.2	0.125	0.14285714	0.14285714	0.14285714	0	0.33333333	0	0.05555556	0	0	0.16666667	0.1	1	1	1	0.14285714	0	0	0.1	0	0.2	1	0.16666667	0.04166667	0.13333333	0.14285714	0.5	1	1	1	1	0.33333333	0	1	0	0
M0036	0	0.4	0.04761905	0.25	0.4	0	0.05882353	0.25	0.28571429	0.33333333	0.16666667	0.33333333	0.1	0.14285714	0.4	0.4	0.4	0	0.4	0	0.05882353	0	0	1	0.11111111	0.16666667	0.16666667	0.16666667	0.4	0	0	0.11111111	0	0.22222222	0.16666667	1	0.04347826	0.14285714	0.4	0	0.16666667	0.16666667	0.16666667	0.16666667	0.4	0	0.16666667	0.2	0
M0037	0	0.04166667	0.29032258	0.04545455	0.04166667	0.19230769	0.24137931	0.12	0.08	0.18181818	0.04166667	0.04	0.11538462	0.13043478	0.04166667	0.04166667	0.04166667	0	0.08695652	0.13636364	0.24137931	0	0	0.04347826	0.07692308	0.04166667	0.04166667	0.04166667	0.04166667	0.08695652	0.07142857	0.07692308	0	0.07407407	0.04166667	0.04347826	1	0.17241379	0.04166667	0	0.04166667	0.04166667	0.04166667	0.04166667	0.08695652	0	0.04166667	0.04347826	0.08695652
M0038	0	0.30769231	0.10344828	0.07142857	0.30769231	0.04545455	0.12	0.25	0.1875	0.2	0.13333333	0.28571429	0.5	0.125	0.30769231	0.30769231	0.30769231	0.125	0.30769231	0.0625	0.12	0.125	0.14285714	0.14285714	0.33333333	0.13333333	0.13333333	0.13333333	0.30769231	0.0625	0.22222222	0.17647059	0	0.23529412	0.13333333	0.14285714	0.17241379	1	0.30769231	0	0.13333333	0.13333333	0.13333333	0.13333333	0.30769231	0.14285714	0.13333333	0.23076923	0.0625
M0039	0	1	0.04545455	0.2	1	0	0.05555556	0.375	0.25	0.28571429	0.14285714	0.8	0.33333333	0.125	1	1	1	0.28571429	0.33333333	0	0.05555556	0.28571429	0.4	0.4	0.375	0.14285714	0.14285714	0.14285714	1	0	0.18181818	0.1	0	0.2	0.14285714	0.4	0.04166667	0.30769231	1	0	0.14285714	0.14285714	0.14285714	0.14285714	0.33333333	0.4	0.14285714	0.75	0
M0040	0	0	0	0	0	0	0	0	0.3333333	0	0.5	0	0	0	0	0	0	0	0	0	0	0	0	0	0	0.5	0.5	0.5	0	0	0	0	0	0	0.5	0	0	0	0	1	0.5	0.5	0.5	0.5	0	0	0.5	0	0
M0041	0	0.14285714	0.04545455	0.2	0.14285714	0	0.05555556	0.1	0.66666667	0.125	1	0.125	0.2	0.125	0.14285714	0.14285714	0.14285714	0	0.33333333	0	0.05555556	0	0	0.16666667	0.1	1	1	1	0.14285714	0	0	0.1	0	0.2	1	0.16666667	0.04166667	0.13333333	0.14285714	0.5	1	1	1	1	0.33333333	0	1	0	0
M0042	0	0.14285714	0.04545455	0.2	0.14285714	0	0.05555556	0.1	0.66666667	0.125	1	0.125	0.2	0.125	0.14285714	0.14285714	0.14285714	0	0.33333333	0	0.05555556	0	0	0.16666667	0.1	1	1	1	0.14285714	0	0	0.1	0	0.2	1	0.16666667	0.04166667	0.13333333	0.14285714	0.5	1	1	1	1	0.33333333	0	1	0	0
M0043	0	0.14285714	0.04545455	0.2	0.14285714	0	0.05555556	0.1	0.66666667	0.125	1	0.125	0.2	0.125	0.14285714	0.14285714	0.14285714	0	0.33333333	0	0.05555556	0	0	0.16666667	0.1	1	1	1	0.14285714	0	0	0.1	0	0.2	1	0.16666667	0.04166667	0.13333333	0.14285714	0.5	1	1	1	1	0.33333333	0	1	0	0
M0044	0	0.14285714	0.04545455	0.2	0.14285714	0	0.05555556	0.1	0.66666667	0.125	1	0.125	0.2	0.125	0.14285714	0.14285714	0.14285714	0	0.33333333	0	0.05555556	0	0	0.16666667	0.1	1	1	1	0.14285714	0	0	0.1	0	0.2	1	0.16666667	0.04166667	0.13333333	0.14285714	0.5	1	1	1	1	0.33333333	0	1	0	0
M0045	0	0.33333333	0.04545455	0.2	0.33333333	0	0.05555556	0.22222222	0.42857143	0.28571429	0.33333333	0.28571429	0.2	0.125	0.33333333	0.33333333	0.33333333	0	1	0	0.05555556	0	0	0.4	0.1	0.33333333	0.33333333	0.33333333	0.33333333	0	0	0.1	0	0.33333333	0.33333333	0.4	0.08695652	0.30769231	0.33333333	0	0.33333333	0.33333333	0.33333333	0.33333333	1	0	0.33333333	0.16666667	0
M0046	0	0.4	0	0	0.4	0	0	0.11111111	0.125	0	0	0.33333333	0.22222222	0	0.4	0.4	0.4	0.33333333	0	0	0	0.6	1	0	0.25	0	0	0	0.4	0.16666667	0.2	0.11111111	0	0	0	0	0	0.14285714	0.4	0	0	0	0	0	0	1	0	0.5	0
M0047	0	0.14285714	0.04545455	0.2	0.14285714	0	0.05555556	0.1	0.66666667	0.125	1	0.125	0.2	0.125	0.14285714	0.14285714	0.14285714	0	0.33333333	0	0.05555556	0	0	0.16666667	0.1	1	1	1	0.14285714	0	0	0.1	0	0.2	1	0.16666667	0.04166667	0.13333333	0.14285714	0.5	1	1	1	1	0.33333333	0	1	0	0
M0048	0	0.75	0	0	0.75	0	0	0.25	0.125	0.14285714	0	0.6	0.22222222	0	0.75	0.75	0.75	0.33333333	0.16666667	0	0	0.33333333	0.5	0.2	0.25	0	0	0	0.75	0	0.2	0	0	0.1	0	0.2	0.04347826	0.23076923	0.75	0	0	0	0	0	0.16666667	0.5	0	1	0
M0049	0	0	0.15	0	0	0.07692308	0.26666667	0.57142857	0	0.125	0	0	0.09090909	0	0	0	0	0	0	0.14285714	0.26666667	0	0	0	0	0	0	0	0	0.33333333	0.18181818	0.375	0	0.2	0	0	0.08695652	0.0625	0	0	0	0	0	0	0	0	0	0	1
M0050	0	0	0.15	0	0	0.07692308	0.26666667	0.57142857	0	0.125	0	0	0.09090909	0	0	0	0	0	0	0.14285714	0.26666667	0	0	0	0	0	0	0	0	0.33333333	0.18181818	0.375	0	0.2	0	0	0.08695652	0.0625	0	0	0	0	0	0	0	0	0	0	1
M0051	0	0	0.16666667	0	0	0.11764706	0.26315789	0.23076923	0.15384615	0.16666667	0.18181818	0	0	0	0	0	0	0	0	0.18181818	0.26315789	0	0	0	0	0.18181818	0.18181818	0.18181818	0	0.08333333	0.05882353	0.14285714	0	0.13333333	0.18181818	0	0.11111111	0	0	0.22222222	0.18181818	0.18181818	0.18181818	0.18181818	0	0	0.18181818	0	0.3
M0052	0	0.16666667	0.31818182	0.09090909	0.16666667	0.05263158	0.38888889	0.54545455	0.23076923	0.15384615	0.16666667	0.15384615	0.28571429	0.15384615	0.16666667	0.16666667	0.16666667	0	0.27272727	0.07692308	0.38888889	0	0	0.18181818	0.13333333	0.16666667	0.16666667	0.16666667	0.16666667	0.16666667	0.11764706	0.30769231	0	0.28571429	0.16666667	0.18181818	0.19230769	0.27777778	0.16666667	0	0.16666667	0.16666667	0.16666667	0.16666667	0.27272727	0	0.16666667	0.08333333	0.4
M0053	0	0.18181818	0.16666667	0.1	0.18181818	0.11764706	0.26315789	0.6	0.36363636	0.16666667	0.18181818	0.16666667	0.21428571	0.07692308	0.18181818	0.18181818	0.18181818	0	0.3	0.08333333	0.26315789	0.16666667	0.09090909	0.2	0.06666667	0.18181818	0.18181818	0.18181818	0.18181818	0.44444444	0.125	0.33333333	0	0.30769231	0.18181818	0.2	0.15384615	0.22222222	0.18181818	0	0.18181818	0.18181818	0.18181818	0.18181818	0.3	0.09090909	0.18181818	0.09090909	0.44444444
M0054	0	0.28571429	0.2	0.16666667	0.28571429	0.25	0.25	0.2	0.22222222	1	0.125	0.25	0.18181818	0.11111111	0.28571429	0.28571429	0.28571429	0	0.28571429	0.5	0.25	0	0	0.33333333	0.09090909	0.125	0.125	0.125	0.28571429	0.125	0.07692308	0.2	0	0.18181818	0.125	0.33333333	0.18181818	0.2	0.28571429	0	0.125	0.125	0.125	0.125	0.28571429	0	0.125	0.14285714	0.125
M0055	0	0.28571429	0.2	0.16666667	0.28571429	0.25	0.25	0.2	0.22222222	1	0.125	0.25	0.18181818	0.11111111	0.28571429	0.28571429	0.28571429	0	0.28571429	0.5	0.25	0	0	0.33333333	0.09090909	0.125	0.125	0.125	0.28571429	0.125	0.07692308	0.2	0	0.18181818	0.125	0.33333333	0.18181818	0.2	0.28571429	0	0.125	0.125	0.125	0.125	0.28571429	0	0.125	0.14285714	0.125
M0056	0	0.33333333	0.04545455	0	0.33333333	0.07692308	0.11764706	0.375	0	0.125	0	0.28571429	0.33333333	0	0.33333333	0.33333333	0.33333333	0.28571429	0	0.14285714	0.11764706	0.28571429	0.4	0	0.22222222	0	0	0	0.33333333	0.33333333	0.44444444	0.1	0	0	0	0	0.08695652	0.21428571	0.33333333	0	0	0	0	0	0	0.4	0	0.4	0.33333333
M0057	0	0.22222222	0.08333333	0.125	0.22222222	0	0.04761905	0.07692308	0.08333333	0.09090909	0.1	0.33333333	0.36363636	0.2	0.22222222	0.22222222	0.22222222	0.2	0.1	0	0.04761905	0.2	0.11111111	0.11111111	0.55555556	0.1	0.1	0.1	0.22222222	0	0.06666667	0.07692308	0	0.15384615	0.1	0.11111111	0.07692308	0.25	0.22222222	0	0.1	0.1	0.1	0.1	0.1	0.11111111	0.1	0.11111111	0
M0058	0	0.14285714	0.04545455	0.2	0.14285714	0	0.05555556	0.1	0.66666667	0.125	1	0.125	0.2	0.125	0.14285714	0.14285714	0.14285714	0	0.33333333	0	0.05555556	0	0	0.16666667	0.1	1	1	1	0.14285714	0	0	0.1	0	0.2	1	0.16666667	0.04166667	0.13333333	0.14285714	0.5	1	1	1	1	0.33333333	0	1	0	0
M0059	0	0.22222222	0.08333333	0.125	0.22222222	0.0625	0.15789474	0.4	0.18181818	0.33333333	0.1	0.2	0.15384615	0.09090909	0.22222222	0.22222222	0.22222222	0	0.22222222	0.1	0.15789474	0	0	0.25	0.07692308	0.1	0.1	0.1	0.22222222	0.22222222	0.14285714	0.27272727	0	0.25	0.1	0.25	0.12	0.25	0.22222222	0	0.1	0.1	0.1	0.1	0.22222222	0	0.1	0.11111111	0.22222222
M0060	0	0.36363636	0.11111111	0.08333333	0.36363636	0.05	0.13043478	0.28571429	0.21428571	0.23076923	0.15384615	0.33333333	0.46153846	0.14285714	0.36363636	0.36363636	0.36363636	0.14285714	0.36363636	0.07142857	0.13043478	0.14285714	0.16666667	0.16666667	0.28571429	0.15384615	0.15384615	0.15384615	0.36363636	0.07142857	0.25	0.2	0	0.1875	0.15384615	0.16666667	0.18518519	0.6	0.36363636	0	0.15384615	0.15384615	0.15384615	0.15384615	0.36363636	0.16666667	0.15384615	0.27272727	0.07142857
M0061	0	0	0.25	0	0	0.45454545	0.4	0.08333333	0	0.375	0	0	0.07692308	0	0	0	0	0	0	0.42857143	0.4	0	0	0	0	0	0	0	0	0.11111111	0.15384615	0.18181818	0	0	0	0	0.22727273	0.11764706	0	0	0	0	0	0	0	0	0	0	0.11111111
M0062	0	0	0.04545455	0	0	0.07692308	0.1875	0.22222222	0	0.125	0	0	0.09090909	0	0	0	0	0	0	0.14285714	0.1875	0	0	0	0	0	0	0	0	0.33333333	0.3	0.22222222	0	0	0	0	0.08695652	0.13333333	0	0	0	0	0	0	0	0	0	0	0.33333333
M0063	0	0	0.04545455	0	0	0.07692308	0.1875	0.22222222	0	0.125	0	0	0.09090909	0	0	0	0	0	0	0.14285714	0.1875	0	0	0	0	0	0	0	0	0.33333333	0.3	0.22222222	0	0	0	0	0.08695652	0.13333333	0	0	0	0	0	0	0	0	0	0	0.33333333
M0064	0	0	0	0	0	0	0	0	0	0	0	0	0	0	0	0	0	0	0	0	0	0	0	0	0	0	0	0	0	0	0	0	0	0	0	0	0	0	0	0	0	0	0	0	0	0	0	0	0
M0065	0	0.27272727	0.16	0.09090909	0.27272727	0.11111111	0.13636364	0.13333333	0.23076923	0.07142857	0.27272727	0.36363636	0.38461538	0.15384615	0.27272727	0.27272727	0.27272727	0.25	0.07692308	0	0.13636364	0.25	0.18181818	0.08333333	0.54545455	0.27272727	0.27272727	0.27272727	0.27272727	0	0.11764706	0.0625	0	0.125	0.27272727	0.08333333	0.06896552	0.27777778	0.27272727	0.2	0.27272727	0.27272727	0.27272727	0.27272727	0.07692308	0.18181818	0.27272727	0.18181818	0
M0066	0	0.11111111	0.04166667	0	0.11111111	0.06666667	0.10526316	0.18181818	0	0.1	0	0.1	0.27272727	0	0.11111111	0.11111111	0.11111111	0.22222222	0	0.11111111	0.10526316	0.1	0.125	0	0.18181818	0	0	0	0.11111111	0.11111111	0.25	0.18181818	0	0.07692308	0	0	0.03846154	0.26666667	0.11111111	0	0	0	0	0	0	0.125	0	0.125	0.11111111
M0067	0	0.2	0.375	0.06666667	0.2	0.41176471	0.45	0.16666667	0.05263158	0.26666667	0.05882353	0.26666667	0.375	0.11764706	0.2	0.2	0.2	0.1875	0.05882353	0.2	0.45	0.1875	0.13333333	0.0625	0.4	0.05882353	0.05882353	0.05882353	0.2	0.05882353	0.21052632	0.16666667	0	0.1	0.05882353	0.0625	0.25	0.35	0.2	0	0.05882353	0.05882353	0.05882353	0.05882353	0.05882353	0.13333333	0.05882353	0.13333333	0.05882353
M0068	0	0	0.15	0	0	0.27272727	0.26666667	0.1	0	0.5	0	0	0.09090909	0	0	0	0	0	0	1	0.26666667	0	0	0	0	0	0	0	0	0.14285714	0.18181818	0.1	0	0	0	0	0.13636364	0.0625	0	0	0	0	0	0	0	0	0	0	0.14285714
M0069	0	0.33333333	0.04545455	0.2	0.33333333	0.07692308	0.05555556	0.22222222	0.42857143	0.28571429	0.14285714	0.28571429	0.09090909	0.125	0.33333333	0.33333333	0.33333333	0	0.33333333	0	0.05555556	0.28571429	0.16666667	0.4	0.1	0.14285714	0.14285714	0.14285714	0.33333333	0.33333333	0	0.375	0	0.2	0.14285714	0.4	0.04166667	0.13333333	0.33333333	0	0.14285714	0.14285714	0.14285714	0.14285714	0.33333333	0.16666667	0.14285714	0.16666667	0
M0070	0	0	0.15	0	0	0.07692308	0.26666667	0.57142857	0	0.125	0	0	0.09090909	0	0	0	0	0	0	0.14285714	0.26666667	0	0	0	0	0	0	0	0	0.33333333	0.18181818	0.375	0	0.2	0	0	0.08695652	0.0625	0	0	0	0	0	0	0	0	0	0	1
M0071	0	1	0.04545455	0.2	1	0	0.05555556	0.375	0.25	0.28571429	0.14285714	0.8	0.33333333	0.125	1	1	1	0.28571429	0.33333333	0	0.05555556	0.28571429	0.4	0.4	0.375	0.14285714	0.14285714	0.14285714	1	0	0.18181818	0.1	0	0.2	0.14285714	0.4	0.04166667	0.30769231	1	0	0.14285714	0.14285714	0.14285714	0.14285714	0.33333333	0.4	0.14285714	0.75	0
M0072	0	0.16666667	0.31818182	0.09090909	0.16666667	0.05263158	0.38888889	0.54545455	0.23076923	0.15384615	0.16666667	0.15384615	0.28571429	0.15384615	0.16666667	0.16666667	0.16666667	0	0.27272727	0.07692308	0.38888889	0	0	0.18181818	0.13333333	0.16666667	0.16666667	0.16666667	0.16666667	0.16666667	0.11764706	0.30769231	0	0.28571429	0.16666667	0.18181818	0.19230769	0.27777778	0.16666667	0	0.16666667	0.16666667	0.16666667	0.16666667	0.27272727	0	0.16666667	0.08333333	0.4
M0073	0	0.5	0.14285714	0.16666667	0.5	0.15384615	0.17647059	0.2	0.22222222	0.25	0.125	0.42857143	0.18181818	0.11111111	0.5	0.5	0.5	0.11111111	0.28571429	0	0.17647059	0.11111111	0.14285714	0.33333333	0.2	0.125	0.125	0.125	0.5	0	0.16666667	0.09090909	0	0.18181818	0.125	0.33333333	0.04	0.2	0.5	0	0.125	0.125	0.125	0.125	0.28571429	0.14285714	0.125	0.33333333	0
M0074	0	0.27272727	0.07407407	0.09090909	0.27272727	0	0.04166667	0.13333333	0.23076923	0.07142857	0.27272727	0.36363636	0.38461538	0.15384615	0.27272727	0.27272727	0.27272727	0.25	0.07692308	0	0.04166667	0.25	0.18181818	0.08333333	0.7	0.27272727	0.27272727	0.27272727	0.27272727	0	0.1875	0.0625	0	0.125	0.27272727	0.08333333	0.06896552	0.27777778	0.27272727	0.2	0.27272727	0.27272727	0.27272727	0.27272727	0.07692308	0.18181818	0.27272727	0.18181818	0
M0075	0	0.66666667	0.04166667	0.14285714	0.66666667	0	0.05	0.3	0.5	0.22222222	0.42857143	0.57142857	0.27272727	0.1	0.66666667	0.66666667	0.66666667	0.22222222	0.25	0	0.05	0.22222222	0.28571429	0.28571429	0.3	0.42857143	0.42857143	0.42857143	0.66666667	0	0.15384615	0.08333333	0	0.16666667	0.42857143	0.28571429	0.03846154	0.26666667	0.66666667	0.33333333	0.42857143	0.42857143	0.42857143	0.42857143	0.25	0.28571429	0.42857143	0.5	0
M0076	0	1	0.04545455	0.2	1	0	0.05555556	0.375	0.25	0.28571429	0.14285714	0.8	0.33333333	0.125	1	1	1	0.28571429	0.33333333	0	0.05555556	0.28571429	0.4	0.4	0.375	0.14285714	0.14285714	0.14285714	1	0	0.18181818	0.1	0	0.2	0.14285714	0.4	0.04166667	0.30769231	1	0	0.14285714	0.14285714	0.14285714	0.14285714	0.33333333	0.4	0.14285714	0.75	0
M0077	0	0	0.04545455	0	0	0.16666667	0.11764706	0.22222222	0.11111111	0.125	0	0	0.09090909	0	0	0	0	0	0	0.14285714	0.11764706	0.28571429	0.16666667	0	0	0	0	0	0	1	0.18181818	0.375	0	0	0	0	0.08695652	0.0625	0	0	0	0	0	0	0	0.16666667	0	0	0.33333333
M0078	0	0.18181818	0.16666667	0.1	0.18181818	0.11764706	0.26315789	0.6	0.36363636	0.16666667	0.18181818	0.16666667	0.21428571	0.07692308	0.18181818	0.18181818	0.18181818	0	0.3	0.08333333	0.26315789	0.16666667	0.09090909	0.2	0.06666667	0.18181818	0.18181818	0.18181818	0.18181818	0.44444444	0.125	0.33333333	0	0.30769231	0.18181818	0.2	0.15384615	0.22222222	0.18181818	0	0.18181818	0.18181818	0.18181818	0.18181818	0.3	0.09090909	0.18181818	0.09090909	0.44444444
M0079	0	0.2	0	0	0.2	0	0	0.125	0	0	0	0.16666667	0.11111111	0	0.2	0.2	0.2	0.4	0	0	0	0.16666667	0.25	0	0.125	0	0	0	0.2	0	0.1	0	0	0	0	0	0	0.07142857	0.2	0	0	0	0	0	0	0.25	0	0.25	0
M0080	0	0.28571429	0.14285714	0	0.28571429	0.25	0.17647059	0.2	0	0.42857143	0	0.25	0.3	0	0.28571429	0.28571429	0.28571429	0.25	0	0.5	0.17647059	0.25	0.33333333	0	0.2	0	0	0	0.28571429	0.125	0.27272727	0.09090909	0	0	0	0	0.13043478	0.2	0.28571429	0	0	0	0	0	0	0.33333333	0	0.33333333	0.125
M0081	0	0.07692308	0.38095238	0	0.07692308	0.25	0.31578947	0.21428571	0.06666667	0.25	0	0.07142857	0	0	0.07692308	0.07692308	0.07692308	0	0.07692308	0.16666667	0.31578947	0	0	0.08333333	0	0	0	0	0.07692308	0.07692308	0.05555556	0.13333333	0	0.125	0	0.08333333	0.29166667	0.04545455	0.07692308	0	0	0	0	0	0.07692308	0	0	0.08333333	0.16666667
M0082	0	0.25	0.04166667	0	0.25	0.06666667	0.10526316	0.3	0.09090909	0.22222222	0	0.22222222	0.16666667	0	0.25	0.25	0.25	0.22222222	0.25	0.11111111	0.10526316	0.1	0.125	0.125	0.08333333	0	0	0	0.25	0.11111111	0.25	0.18181818	0	0.07692308	0	0.125	0.08	0.35714286	0.25	0	0	0	0	0	0.25	0.125	0	0.28571429	0.11111111
M0083	0	0.33333333	0.04545455	0.2	0.33333333	0	0.05555556	0.22222222	0.42857143	0.28571429	0.33333333	0.28571429	0.2	0.125	0.33333333	0.33333333	0.33333333	0	1	0	0.05555556	0	0	0.4	0.1	0.33333333	0.33333333	0.33333333	0.33333333	0	0	0.1	0	0.33333333	0.33333333	0.4	0.08695652	0.30769231	0.33333333	0	0.33333333	0.33333333	0.33333333	0.33333333	1	0	0.33333333	0.16666667	0
M0084	0	0.11764706	0.36	0.0625	0.11764706	0.13636364	0.5	0.29411765	0.16666667	0.17647059	0.11764706	0.11111111	0.27777778	0.11111111	0.11764706	0.11764706	0.11764706	0.05263158	0.1875	0.11764706	0.5	0.05263158	0.05882353	0.125	0.15789474	0.11764706	0.11764706	0.11764706	0.11764706	0.05555556	0.26315789	0.29411765	0	0.21052632	0.11764706	0.125	0.125	0.33333333	0.11764706	0	0.11764706	0.11764706	0.11764706	0.11764706	0.1875	0.05882353	0.11764706	0.05882353	0.1875
M0085	0	0.22222222	0.18181818	0.125	0.22222222	0.0625	0.29411765	0.55555556	0.3	0.33333333	0.22222222	0.2	0.25	0.09090909	0.22222222	0.22222222	0.22222222	0	0.375	0.1	0.29411765	0	0	0.25	0.07692308	0.22222222	0.22222222	0.22222222	0.22222222	0.1	0.14285714	0.55555556	0	0.36363636	0.22222222	0.25	0.12	0.33333333	0.22222222	0	0.22222222	0.22222222	0.22222222	0.22222222	0.375	0	0.22222222	0.11111111	0.375
M0086	0	0.33333333	0.04545455	0.2	0.33333333	0	0.05555556	0.1	0.25	0.125	0.33333333	0.28571429	0.2	0.125	0.33333333	0.33333333	0.33333333	0.125	0.14285714	0	0.05555556	0.125	0.16666667	0.16666667	0.22222222	0.33333333	0.33333333	0.33333333	0.33333333	0	0.08333333	0.1	0	0.09090909	0.33333333	0.16666667	0.04166667	0.13333333	0.33333333	0.2	0.33333333	0.33333333	0.33333333	0.33333333	0.14285714	0.16666667	0.33333333	0.16666667	0
M0087	0	0.375	0.08333333	0.125	0.375	0	0.04761905	0.16666667	0.08333333	0.09090909	0.1	0.5	0.5	0.2	0.375	0.375	0.375	0.33333333	0.1	0	0.04761905	0.33333333	0.25	0.11111111	1	0.1	0.1	0.1	0.375	0	0.23076923	0.07692308	0	0.15384615	0.1	0.11111111	0.07692308	0.33333333	0.375	0	0.1	0.1	0.1	0.1	0.1	0.25	0.1	0.25	0
M0088	0	0	0	0	0	0	0	0	0.3333333	0	0.5	0	0	0	0	0	0	0	0	0	0	0	0	0	0	0.5	0.5	0.5	0	0	0	0	0	0	0.5	0	0	0	0	1	0.5	0.5	0.5	0.5	0	0	0.5	0	0
M0089	0	0.05555556	0.36	0	0.05555556	0.25	0.36363636	0.1	0.05	0.25	0	0.05263158	0.04545455	0	0.05555556	0.05555556	0.05555556	0	0.05555556	0.26666667	0.36363636	0	0	0.05882353	0	0	0	0	0.05555556	0.11764706	0.2	0.1	0	0.04545455	0	0.05882353	0.38461538	0.12	0.05555556	0	0	0	0	0	0.05555556	0	0	0.05882353	0.11764706
M0090	0	0.33333333	0.04545455	0.2	0.33333333	0.07692308	0.05555556	0.22222222	0.42857143	0.28571429	0.14285714	0.28571429	0.09090909	0.125	0.33333333	0.33333333	0.33333333	0	0.33333333	0	0.05555556	0.28571429	0.16666667	0.4	0.1	0.14285714	0.14285714	0.14285714	0.33333333	0.33333333	0	0.375	0	0.2	0.14285714	0.4	0.04166667	0.13333333	0.33333333	0	0.14285714	0.14285714	0.14285714	0.14285714	0.33333333	0.16666667	0.14285714	0.16666667	0
M0091	0	1	0.04545455	0.2	1	0	0.05555556	0.375	0.25	0.28571429	0.14285714	0.8	0.33333333	0.125	1	1	1	0.28571429	0.33333333	0	0.05555556	0.28571429	0.4	0.4	0.375	0.14285714	0.14285714	0.14285714	1	0	0.18181818	0.1	0	0.2	0.14285714	0.4	0.04166667	0.30769231	1	0	0.14285714	0.14285714	0.14285714	0.14285714	0.33333333	0.4	0.14285714	0.75	0
M0092	0	0.08695652	0.6	0.04545455	0.08695652	0.29166667	0.5	0.12	0.08	0.23809524	0.04166667	0.08333333	0.11538462	0.08333333	0.08695652	0.08695652	0.08695652	0	0.08695652	0.19047619	0.5	0	0	0.09090909	0.07692308	0.04166667	0.04166667	0.04166667	0.08695652	0.04166667	0.2	0.2173913	0	0.16	0.04166667	0.09090909	0.27272727	0.17241379	0.08695652	0	0.04166667	0.04166667	0.04166667	0.04166667	0.08695652	0	0.04166667	0.04347826	0.13636364
M0093	0	0.04166667	0.53846154	0.04545455	0.04166667	0.34782609	0.5	0.12	0.08	0.18181818	0.04166667	0.04	0.07407407	0.04	0.04166667	0.04166667	0.04166667	0	0.04166667	0.19047619	0.5	0.08333333	0.04347826	0.04347826	0.03703704	0.04166667	0.04166667	0.04166667	0.04166667	0.13636364	0.2	0.2173913	0	0.11538462	0.04166667	0.04347826	0.23529412	0.09677419	0.04166667	0	0.04166667	0.04166667	0.04166667	0.04166667	0.04166667	0.04347826	0.04166667	0	0.13636364
M0094	0	0.33333333	0.04545455	0.2	0.33333333	0	0.05555556	0.22222222	0.42857143	0.28571429	0.33333333	0.28571429	0.2	0.125	0.33333333	0.33333333	0.33333333	0	1	0	0.05555556	0	0	0.4	0.1	0.33333333	0.33333333	0.33333333	0.33333333	0	0	0.1	0	0.33333333	0.33333333	0.4	0.08695652	0.30769231	0.33333333	0	0.33333333	0.33333333	0.33333333	0.33333333	1	0	0.33333333	0.16666667	0
M0095	0	0.14285714	0.04545455	0	0.14285714	0.07692308	0.11764706	0.22222222	0.11111111	0.28571429	0	0.125	0.09090909	0	0.14285714	0.14285714	0.14285714	0	0.33333333	0.14285714	0.11764706	0	0	0.16666667	0	0	0	0	0.14285714	0.14285714	0.18181818	0.22222222	0	0.09090909	0	0.16666667	0.08695652	0.30769231	0.14285714	0	0	0	0	0	0.33333333	0	0	0.16666667	0.14285714
M0096	0	0.375	0.18181818	0.125	0.375	0.13333333	0.15789474	0.16666667	0.08333333	0.09090909	0.1	0.33333333	0.5	0.2	0.375	0.375	0.375	0.2	0.1	0	0.15789474	0.2	0.25	0.11111111	0.55555556	0.1	0.1	0.1	0.375	0	0.14285714	0.07692308	0	0.15384615	0.1	0.11111111	0.07692308	0.33333333	0.375	0	0.1	0.1	0.1	0.1	0.1	0.25	0.1	0.25	0
M0097	0	0.33333333	0.17391304	0.11111111	0.33333333	0.125	0.15	0.15384615	0.07692308	0.08333333	0.09090909	0.44444444	0.45454545	0.18181818	0.33333333	0.33333333	0.33333333	0.3	0.09090909	0	0.15	0.3	0.22222222	0.1	0.66666667	0.09090909	0.09090909	0.09090909	0.33333333	0	0.13333333	0.07142857	0	0.14285714	0.09090909	0.1	0.07407407	0.3125	0.33333333	0	0.09090909	0.09090909	0.09090909	0.09090909	0.09090909	0.22222222	0.09090909	0.22222222	0
M0098	0	1	0.04545455	0.2	1	0	0.05555556	0.375	0.25	0.28571429	0.14285714	0.8	0.33333333	0.125	1	1	1	0.28571429	0.33333333	0	0.05555556	0.28571429	0.4	0.4	0.375	0.14285714	0.14285714	0.14285714	1	0	0.18181818	0.1	0	0.2	0.14285714	0.4	0.04166667	0.30769231	1	0	0.14285714	0.14285714	0.14285714	0.14285714	0.33333333	0.4	0.14285714	0.75	0
M0099	0	0.14285714	0.15	0.2	0.14285714	0.07692308	0.26666667	0.22222222	0.11111111	0.125	0.14285714	0.125	0.2	0.125	0.14285714	0.14285714	0.14285714	0	0.14285714	0.14285714	0.26666667	0	0	0.16666667	0.1	0.14285714	0.14285714	0.14285714	0.14285714	0.14285714	0.08333333	0.57142857	0	0.33333333	0.14285714	0.16666667	0.04166667	0.13333333	0.14285714	0	0.14285714	0.14285714	0.14285714	0.14285714	0.14285714	0	0.14285714	0	0.33333333
M0100	0	0.16666667	0.38095238	0.09090909	0.16666667	0.53846154	0.5625	0.21428571	0.14285714	0.5	0.07692308	0.15384615	0.125	0.07142857	0.16666667	0.16666667	0.16666667	0	0.16666667	0.27272727	0.5625	0	0	0.18181818	0.0625	0.07692308	0.07692308	0.07692308	0.16666667	0.07692308	0.26666667	0.21428571	0	0.125	0.07692308	0.18181818	0.24	0.21052632	0.16666667	0	0.07692308	0.07692308	0.07692308	0.07692308	0.16666667	0	0.07692308	0.08333333	0.07692308
M0101	0	0.14285714	0.04545455	0.2	0.14285714	0	0.05555556	0.1	0.66666667	0.125	1	0.125	0.2	0.125	0.14285714	0.14285714	0.14285714	0	0.33333333	0	0.05555556	0	0	0.16666667	0.1	1	1	1	0.14285714	0	0	0.1	0	0.2	1	0.16666667	0.04166667	0.13333333	0.14285714	0.5	1	1	1	1	0.33333333	0	1	0	0
M0102	0	0.14285714	0.15	0.2	0.14285714	0.07692308	0.26666667	0.22222222	0.11111111	0.125	0.14285714	0.125	0.2	0.125	0.14285714	0.14285714	0.14285714	0	0.14285714	0.14285714	0.26666667	0	0	0.16666667	0.1	0.14285714	0.14285714	0.14285714	0.14285714	0.14285714	0.08333333	0.57142857	0	0.33333333	0.14285714	0.16666667	0.04166667	0.13333333	0.14285714	0	0.14285714	0.14285714	0.14285714	0.14285714	0.14285714	0	0.14285714	0	0.33333333
M0103	0	0.16666667	0.11538462	0.09090909	0.16666667	0.05263158	0.08695652	0.13333333	0.23076923	0.25	0.16666667	0.15384615	0.5	0.15384615	0.16666667	0.16666667	0.16666667	0	0.27272727	0.07692308	0.08695652	0	0	0.18181818	0.21428571	0.16666667	0.16666667	0.16666667	0.16666667	0.07692308	0.05555556	0.13333333	0	0.2	0.16666667	0.18181818	0.24	0.35294118	0.16666667	0	0.16666667	0.16666667	0.16666667	0.16666667	0.27272727	0	0.16666667	0.08333333	0.07692308
M0104	0	0.05263158	0.59090909	0.05882353	0.05263158	0.23809524	0.47619048	0.21052632	0.1	0.23529412	0.11111111	0.05	0.2	0.10526316	0.05263158	0.05263158	0.05263158	0	0.11111111	0.17647059	0.47619048	0	0	0.05555556	0.0952381	0.11111111	0.11111111	0.11111111	0.05263158	0.05263158	0.04166667	0.21052632	0	0.2	0.11111111	0.05555556	0.23333333	0.16	0.05263158	0	0.11111111	0.11111111	0.11111111	0.11111111	0.11111111	0	0.11111111	0	0.17647059
M0105	0	0.4	0.04761905	0.25	0.4	0.08333333	0.125	0.42857143	0.28571429	0.33333333	0.16666667	0.33333333	0.22222222	0.14285714	0.4	0.4	0.4	0	0.4	0.16666667	0.125	0	0	0.5	0.11111111	0.16666667	0.16666667	0.16666667	0.4	0.16666667	0.09090909	0.25	0	0.22222222	0.16666667	0.5	0.09090909	0.23076923	0.4	0	0.16666667	0.16666667	0.16666667	0.16666667	0.4	0	0.16666667	0.2	0.16666667
M0106	0	0	0.08695652	0	0	0.14285714	0.16666667	0.3	0.09090909	0	0	0	0	0	0	0	0	0	0	0	0.16666667	0.1	0.125	0	0	0	0	0	0	0.25	0.07142857	0.3	0	0.16666667	0	0	0.03846154	0	0	0	0	0	0	0	0	0.125	0	0	0.42857143
M0107	0	0.125	0.09090909	0.16666667	0.125	0	0.05263158	0.09090909	0.1	0.11111111	0.125	0.11111111	0.3	0.25	0.125	0.125	0.125	0	0.125	0	0.05263158	0	0	0.14285714	0.33333333	0.125	0.125	0.125	0.125	0	0	0.09090909	0	0.18181818	0.125	0.14285714	0.08333333	0.2	0.125	0	0.125	0.125	0.125	0.125	0.125	0	0.125	0	0
M0108	0	0	0.42857143	0	0	0.5	0.44444444	0.05882353	0	0.23076923	0	0	0.05555556	0	0	0	0	0	0	0.36363636	0.44444444	0	0	0	0	0	0	0	0	0.07142857	0.25	0.125	0	0	0	0	0.28	0.09090909	0	0	0	0	0	0	0	0	0	0	0.07142857
M0109	0	0.05263158	0.75	0.05882353	0.05263158	0.23809524	0.55	0.15	0.04761905	0.23529412	0.05263158	0.05	0.14285714	0.10526316	0.05263158	0.05263158	0.05263158	0	0.05263158	0.25	0.55	0	0	0.05555556	0.0952381	0.05263158	0.05263158	0.05263158	0.05263158	0.05263158	0.08695652	0.21052632	0	0.14285714	0.05263158	0.05555556	0.27586207	0.11538462	0.05263158	0	0.05263158	0.05263158	0.05263158	0.05263158	0.05263158	0	0.05263158	0	0.17647059
M0110	0	0.27272727	0.11538462	0.09090909	0.27272727	0.05263158	0.08695652	0.21428571	0.14285714	0.15384615	0.16666667	0.25	0.8	0.15384615	0.27272727	0.27272727	0.27272727	0.15384615	0.16666667	0.07692308	0.08695652	0.15384615	0.18181818	0.08333333	0.41666667	0.16666667	0.16666667	0.16666667	0.27272727	0.07692308	0.1875	0.13333333	0	0.2	0.16666667	0.08333333	0.19230769	0.4375	0.27272727	0	0.16666667	0.16666667	0.16666667	0.16666667	0.16666667	0.18181818	0.16666667	0.18181818	0.07692308
M0111	0	0.42857143	0.04166667	0	0.42857143	0.06666667	0.05	0.18181818	0.09090909	0.22222222	0	0.375	0.27272727	0	0.42857143	0.42857143	0.42857143	0.375	0.11111111	0.11111111	0.05	0.22222222	0.28571429	0.125	0.18181818	0	0	0	0.42857143	0.11111111	0.25	0.08333333	0	0.07692308	0	0.125	0.03846154	0.26666667	0.42857143	0	0	0	0	0	0.11111111	0.28571429	0	0.5	0.11111111
M0112	0	0.07142857	0.30434783	0	0.07142857	0.5	0.44444444	0.05882353	0	0.23076923	0	0.06666667	0.11764706	0	0.07142857	0.07142857	0.07142857	0.06666667	0	0.25	0.44444444	0.06666667	0.07692308	0	0.05882353	0	0	0	0.07142857	0.07142857	0.33333333	0.125	0	0	0	0	0.18518519	0.14285714	0.07142857	0	0	0	0	0	0	0.07692308	0	0.07692308	0.07142857
M0113	0	0.27272727	0.11538462	0.09090909	0.27272727	0.05263158	0.08695652	0.21428571	0.14285714	0.15384615	0.16666667	0.25	0.8	0.15384615	0.27272727	0.27272727	0.27272727	0.15384615	0.16666667	0.07692308	0.08695652	0.15384615	0.18181818	0.08333333	0.41666667	0.16666667	0.16666667	0.16666667	0.27272727	0.07692308	0.1875	0.13333333	0	0.2	0.16666667	0.08333333	0.19230769	0.4375	0.27272727	0	0.16666667	0.16666667	0.16666667	0.16666667	0.16666667	0.18181818	0.16666667	0.18181818	0.07692308
M0114	0	0.42857143	0.08695652	0.14285714	0.42857143	0.06666667	0.10526316	0.3	0.09090909	0.1	0.11111111	0.375	0.75	0.22222222	0.42857143	0.42857143	0.42857143	0.22222222	0.11111111	0.11111111	0.10526316	0.22222222	0.28571429	0.125	0.625	0.11111111	0.11111111	0.11111111	0.42857143	0.11111111	0.25	0.18181818	0	0.16666667	0.11111111	0.125	0.08	0.46153846	0.42857143	0	0.11111111	0.11111111	0.11111111	0.11111111	0.11111111	0.28571429	0.11111111	0.28571429	0.11111111
M0115	0	0.15789474	0.54166667	0.05263158	0.15789474	0.2173913	0.43478261	0.25	0.09090909	0.21052632	0.1	0.15	0.44444444	0.0952381	0.15789474	0.15789474	0.15789474	0.0952381	0.1	0.15789474	0.43478261	0.0952381	0.10526316	0.05	0.25	0.1	0.1	0.1	0.15789474	0.04761905	0.125	0.19047619	0	0.18181818	0.1	0.05	0.25806452	0.29166667	0.15789474	0	0.1	0.1	0.1	0.1	0.1	0.10526316	0.1	0.10526316	0.15789474
M0116	0	0	0.5	0	0	0.41176471	0.38095238	0.05	0	0.1875	0	0	0.04761905	0	0	0	0	0	0	0.2	0.38095238	0	0	0	0	0	0	0	0	0.05882353	0.21052632	0.10526316	0	0	0	0	0.25	0.08	0	0	0	0	0	0	0	0	0	0	0.05882353
M0117	0	0	0.36842105	0	0	0.7	0.46666667	0.07692308	0	0.33333333	0	0	0.07142857	0	0	0	0	0	0	0.375	0.46666667	0	0	0	0	0	0	0	0	0.1	0.23076923	0.07692308	0	0	0	0	0.2173913	0.05263158	0	0	0	0	0	0	0	0	0	0	0.1
M0118	0	0.0952381	0.26666667	0.05	0.0952381	0.16	0.25925926	0.18181818	0.13636364	0.2	0.0952381	0.09090909	0.17391304	0.09090909	0.0952381	0.0952381	0.0952381	0.04347826	0.15	0.0952381	0.25925926	0.04347826	0.04761905	0.1	0.13043478	0.0952381	0.0952381	0.0952381	0.0952381	0	0.12	0.13043478	0	0.22727273	0.0952381	0.1	0.21212121	0.18518519	0.0952381	0	0.0952381	0.0952381	0.0952381	0.0952381	0.15	0.04761905	0.0952381	0.04761905	0.0952381
M0119	0	0	0.09090909	0	0	0.07142857	0.17647059	0.33333333	0.1	0	0	0	0	0	0	0	0	0	0	0	0.17647059	0.25	0.14285714	0	0	0	0	0	0	0.5	0.07692308	0.2	0	0.18181818	0	0	0.04	0	0	0	0	0	0	0	0	0.14285714	0	0	0.5
M0120	0	0.16666667	0.31818182	0	0.16666667	0.53846154	0.47058824	0.13333333	0	0.25	0	0.15384615	0.2	0	0.16666667	0.16666667	0.16666667	0.15384615	0	0.27272727	0.47058824	0.15384615	0.18181818	0	0.13333333	0	0	0	0.16666667	0.07692308	0.46153846	0.13333333	0	0	0	0	0.19230769	0.21052632	0.16666667	0	0	0	0	0	0	0.18181818	0	0.18181818	0.07692308
M0121	0	0.125	0.09090909	0.16666667	0.125	0	0.05263158	0.09090909	0.1	0.11111111	0.125	0.11111111	0.18181818	0.25	0.125	0.125	0.125	0	0.125	0	0.05263158	0	0	0.14285714	0.2	0.125	0.125	0.125	0.125	0	0	0.09090909	0	0.08333333	0.125	0.14285714	0.08333333	0.125	0.125	0	0.125	0.125	0.125	0.125	0.125	0	0.125	0	0
M0122	0	0.11111111	0.08695652	0.14285714	0.11111111	0.23076923	0.05	0.08333333	0.09090909	0.1	0.11111111	0.1	0.16666667	0.22222222	0.11111111	0.11111111	0.11111111	0	0.11111111	0	0.05	0.1	0	0.125	0.18181818	0.11111111	0.11111111	0.11111111	0.11111111	0.11111111	0	0.18181818	0	0.07692308	0.11111111	0.125	0.08	0.11764706	0.11111111	0	0.11111111	0.11111111	0.11111111	0.11111111	0.11111111	0	0.11111111	0	0
M0123	0	0.14285714	0.04545455	0.2	0.14285714	0	0.05555556	0.1	0.11111111	0.125	0.14285714	0.125	0.09090909	0.125	0.14285714	0.14285714	0.14285714	0	0.14285714	0	0.05555556	0	0	0.16666667	0.1	0.14285714	0.14285714	0.14285714	0.14285714	0	0	0.1	0	0.09090909	0.14285714	0.16666667	0.04166667	0.0625	0.14285714	0	0.14285714	0.14285714	0.14285714	0.14285714	0.14285714	0	0.14285714	0	0
M0124	0	0.125	0.09090909	0.16666667	0.125	0	0.05263158	0.09090909	0.1	0.11111111	0.125	0.11111111	0.18181818	0.25	0.125	0.125	0.125	0	0.125	0	0.05263158	0	0	0.14285714	0.2	0.125	0.125	0.125	0.125	0	0	0.09090909	0	0.18181818	0.125	0.14285714	0.13043478	0.125	0.125	0	0.125	0.125	0.125	0.125	0.125	0	0.125	0	0
M0125	0	0.04166667	0.33333333	0.04545455	0.04166667	0.06896552	0.24137931	0.12	0.08	0.13043478	0.08695652	0.04	0.16	0.08333333	0.04166667	0.04166667	0.04166667	0	0.08695652	0.08695652	0.24137931	0	0	0.04347826	0.07692308	0.08695652	0.08695652	0.08695652	0.04166667	0	0	0.12	0	0.20833333	0.08695652	0.04347826	0.2	0.09677419	0.04166667	0	0.08695652	0.08695652	0.08695652	0.08695652	0.08695652	0	0.08695652	0	0.08695652
M0126	0	0	0	0	0	0	0	0	0	0	0	0	0	0	0	0	0	0	0	0	0	0	0	0	0	0	0	0	0	0	0	0	0	0	0	0	0	0	0	0	0	0	0	0	0	0	0	0	0
M0127	0	0	0	0	0	0	0	0	0	0	0	0	0	0	0	0	0	0	0	0	0	0	0	0	0	0	0	0	0	0	0	0	0	0	0	0	0	0	0	0	0	0	0	0	0	0	0	0	0
M0128	0	0.07142857	0.07142857	0.08333333	0.07142857	0.05	0.18181818	0.28571429	0.30769231	0.14285714	0.25	0.06666667	0.11764706	0.14285714	0.07142857	0.07142857	0.07142857	0	0.15384615	0.07142857	0.18181818	0	0	0.07692308	0.05882353	0.25	0.25	0.25	0.07142857	0.07142857	0.11111111	0.2	0	0.26666667	0.25	0.07692308	0.23076923	0.14285714	0.07142857	0.18181818	0.25	0.25	0.25	0.25	0.15384615	0	0.25	0.07692308	0.25
M0129	0	0.07142857	0.07142857	0.08333333	0.07142857	0.05	0.18181818	0.28571429	0.21428571	0.14285714	0.07142857	0.06666667	0.1875	0.06666667	0.07142857	0.07142857	0.07142857	0	0.15384615	0.07142857	0.18181818	0.06666667	0.07692308	0.07692308	0.05882353	0.07142857	0.07142857	0.07142857	0.07142857	0.15384615	0.11111111	0.28571429	0	0.46153846	0.07142857	0.07692308	0.10344828	0.2	0.07142857	0	0.07142857	0.07142857	0.07142857	0.07142857	0.15384615	0.07692308	0.07142857	0.07692308	0.25
M0130	0	0.05555556	0.47826087	0.0625	0.05555556	0.38888889	0.42857143	0.1	0.10526316	0.25	0.05555556	0.05263158	0.15	0.11111111	0.05555556	0.05555556	0.05555556	0	0.11764706	0.26666667	0.42857143	0	0	0.05882353	0.1	0.05555556	0.05555556	0.05555556	0.05555556	0.05555556	0.2	0.1	0	0.15	0.05555556	0.05882353	0.44	0.2173913	0.05555556	0	0.05555556	0.05555556	0.05555556	0.05555556	0.11764706	0	0.05555556	0.05882353	0.05555556
M0131	0	0.125	0.375	0.06666667	0.125	0.41176471	0.45	0.16666667	0.17647059	0.26666667	0.125	0.11764706	0.22222222	0.11764706	0.125	0.125	0.125	0	0.2	0.28571429	0.45	0	0	0.13333333	0.10526316	0.125	0.125	0.125	0.125	0.05882353	0.21052632	0.10526316	0	0.22222222	0.125	0.13333333	0.34615385	0.22727273	0.125	0	0.125	0.125	0.125	0.125	0.2	0	0.125	0.0625	0.05882353
M0132	0	0.11764706	0.25925926	0.0625	0.11764706	0.25	0.25	0.1	0.10526316	0.17647059	0.05555556	0.11111111	0.15	0.17647059	0.11764706	0.11764706	0.11764706	0.05263158	0.11764706	0.11764706	0.25	0.05263158	0.05882353	0.05882353	0.15789474	0.05555556	0.05555556	0.05555556	0.11764706	0.05555556	0.14285714	0.1	0	0.0952381	0.05555556	0.05882353	0.38461538	0.2173913	0.11764706	0	0.05555556	0.05555556	0.05555556	0.05555556	0.11764706	0.05882353	0.05555556	0.05882353	0.05555556
M0133	0	0.11111111	0.13636364	0.14285714	0.11111111	0.06666667	0.10526316	0.18181818	0.2	0.22222222	0.11111111	0.1	0.27272727	0.22222222	0.11111111	0.11111111	0.11111111	0	0.25	0.11111111	0.10526316	0	0	0.125	0.18181818	0.11111111	0.11111111	0.11111111	0.11111111	0.11111111	0.07142857	0.18181818	0	0.27272727	0.11111111	0.125	0.22727273	0.26666667	0.11111111	0	0.11111111	0.11111111	0.11111111	0.11111111	0.25	0	0.11111111	0.125	0.11111111
M0134	0	0.11764706	0.25925926	0.0625	0.11764706	0.25	0.25	0.1	0.10526316	0.17647059	0.05555556	0.11111111	0.15	0.11111111	0.11764706	0.11764706	0.11764706	0.05263158	0.11764706	0.11764706	0.25	0.05263158	0.05882353	0.05882353	0.15789474	0.05555556	0.05555556	0.05555556	0.11764706	0.05555556	0.2	0.1	0	0.15	0.05555556	0.05882353	0.24137931	0.27272727	0.11764706	0	0.05555556	0.05555556	0.05555556	0.05555556	0.11764706	0.05882353	0.05555556	0.05882353	0.05555556
M0135	0	0.125	0.32	0.06666667	0.125	0.14285714	0.38095238	0.16666667	0.17647059	0.26666667	0.125	0.11764706	0.29411765	0.11764706	0.125	0.125	0.125	0	0.2	0.125	0.38095238	0	0	0.13333333	0.10526316	0.125	0.125	0.125	0.125	0.05882353	0.04545455	0.23529412	0	0.375	0.125	0.13333333	0.25	0.22727273	0.125	0	0.125	0.125	0.125	0.125	0.2	0	0.125	0.0625	0.125
M0136	0	0.08333333	0.2173913	0.1	0.08333333	0.1875	0.26315789	0.06666667	0.07142857	0.4	0.08333333	0.07692308	0.21428571	0.16666667	0.08333333	0.08333333	0.08333333	0	0.08333333	0.44444444	0.26315789	0	0	0.09090909	0.14285714	0.08333333	0.08333333	0.08333333	0.08333333	0.08333333	0.125	0.14285714	0	0.13333333	0.08333333	0.09090909	0.25	0.15789474	0.08333333	0	0.08333333	0.08333333	0.08333333	0.08333333	0.08333333	0	0.08333333	0	0.08333333
M0137	0	0.0625	0.18518519	0.07142857	0.0625	0.15	0.27272727	0.25	0.1875	0.28571429	0.0625	0.05882353	0.16666667	0.125	0.0625	0.0625	0.0625	0	0.13333333	0.30769231	0.27272727	0.05882353	0.06666667	0.06666667	0.11111111	0.0625	0.0625	0.0625	0.0625	0.13333333	0.1	0.25	0	0.3125	0.0625	0.06666667	0.21428571	0.18181818	0.0625	0	0.0625	0.0625	0.0625	0.0625	0.13333333	0.06666667	0.0625	0.06666667	0.21428571
M0138	0	0.14285714	0.0952381	0.2	0.14285714	0	0.05555556	0.1	0.11111111	0.125	0.14285714	0.125	0.2	0.28571429	0.14285714	0.14285714	0.14285714	0	0.14285714	0	0.05555556	0	0	0.16666667	0.22222222	0.14285714	0.14285714	0.14285714	0.14285714	0	0	0.1	0	0.09090909	0.14285714	0.16666667	0.19047619	0.13333333	0.14285714	0	0.14285714	0.14285714	0.14285714	0.14285714	0.14285714	0	0.14285714	0	0
M0139	0	0.125	0.375	0.06666667	0.125	0.41176471	0.45	0.10526316	0.05263158	0.26666667	0.05882353	0.11764706	0.29411765	0.11764706	0.125	0.125	0.125	0.05555556	0.05882353	0.2	0.45	0.05555556	0.0625	0.0625	0.23529412	0.05882353	0.05882353	0.05882353	0.125	0.05882353	0.21052632	0.16666667	0	0.1	0.05882353	0.0625	0.25	0.28571429	0.125	0	0.05882353	0.05882353	0.05882353	0.05882353	0.05882353	0.0625	0.05882353	0.0625	0.05882353
M0140	0	0.25	0.04166667	0.14285714	0.25	0.33333333	0.10526316	0.3	0.2	0.22222222	0.11111111	0.22222222	0.16666667	0.1	0.25	0.25	0.25	0	0.25	0.11111111	0.10526316	0.1	0	0.28571429	0.08333333	0.11111111	0.11111111	0.11111111	0.25	0.25	0.07142857	0.3	0	0.16666667	0.11111111	0.28571429	0.08	0.1875	0.25	0	0.11111111	0.11111111	0.11111111	0.11111111	0.25	0	0.11111111	0.125	0.11111111
M0141	0	0.125	0.09090909	0.16666667	0.125	0.07142857	0.11111111	0.2	0.1	0.11111111	0.125	0.11111111	0.44444444	0.25	0.125	0.125	0.125	0	0.125	0.28571429	0.11111111	0	0	0.14285714	0.33333333	0.125	0.125	0.125	0.125	0.125	0.16666667	0.2	0	0.18181818	0.125	0.14285714	0.08333333	0.28571429	0.125	0	0.125	0.125	0.125	0.125	0.125	0	0.125	0	0.125
M0142	0	0	0.36842105	0	0	0.7	0.46666667	0.07692308	0	0.33333333	0	0	0.07142857	0	0	0	0	0	0	0.375	0.46666667	0	0	0	0	0	0	0	0	0.1	0.23076923	0.07692308	0	0	0	0	0.2173913	0.05263158	0	0	0	0	0	0	0	0	0	0	0.1
M0143	0	0.125	0.04347826	0.16666667	0.125	0.07142857	0.05263158	0.09090909	0.1	0.11111111	0.125	0.11111111	0.08333333	0.11111111	0.125	0.125	0.125	0	0.125	0	0.05263158	0	0	0.14285714	0.09090909	0.125	0.125	0.125	0.125	0	0	0.09090909	0	0.08333333	0.125	0.14285714	0.04	0.05882353	0.125	0	0.125	0.125	0.125	0.125	0.125	0	0.125	0	0
M0144	0	0.16666667	0.1	0.25	0.16666667	0	0.05882353	0.11111111	0.125	0.14285714	0.16666667	0.14285714	0.22222222	0.33333333	0.16666667	0.16666667	0.16666667	0	0.16666667	0	0.05882353	0	0	0.2	0.25	0.16666667	0.16666667	0.16666667	0.16666667	0	0	0.11111111	0	0.1	0.16666667	0.2	0.09090909	0.14285714	0.16666667	0	0.16666667	0.16666667	0.16666667	0.16666667	0.16666667	0	0.16666667	0	0
M0145	0	0.25	0.11111111	0.08333333	0.25	0.05	0.13043478	0.125	0.13333333	0.14285714	0.07142857	0.23076923	0.26666667	0.14285714	0.25	0.25	0.25	0.14285714	0.07142857	0.15384615	0.13043478	0.14285714	0.16666667	0.07692308	0.28571429	0.07142857	0.07142857	0.07142857	0.25	0.15384615	0.17647059	0.28571429	0	0.11764706	0.07142857	0.07692308	0.14285714	0.26315789	0.25	0	0.07142857	0.07142857	0.07142857	0.07142857	0.07142857	0.16666667	0.07142857	0.16666667	0.07142857
M0146	0	0.14285714	0.04545455	0	0.14285714	0.07692308	0.11764706	0.22222222	0.11111111	0.28571429	0	0.125	0.09090909	0	0.14285714	0.14285714	0.14285714	0	0.33333333	0.14285714	0.11764706	0	0	0.16666667	0	0	0	0	0.14285714	0.14285714	0.18181818	0.22222222	0	0.09090909	0	0.16666667	0.08695652	0.30769231	0.14285714	0	0	0	0	0	0.33333333	0	0	0.16666667	0.14285714
M0147	0	0.5	0.03846154	0.11111111	0.5	0.05882353	0.0952381	0.5	0.16666667	0.18181818	0.09090909	0.625	0.33333333	0.08333333	0.5	0.5	0.5	0.3	0.2	0.09090909	0.0952381	0.3	0.22222222	0.22222222	0.5	0.09090909	0.09090909	0.09090909	0.5	0.2	0.41666667	0.15384615	0	0.14285714	0.09090909	0.22222222	0.11538462	0.3125	0.5	0	0.09090909	0.09090909	0.09090909	0.09090909	0.2	0.22222222	0.09090909	0.375	0.2
M0148	0	0.09090909	0.125	0.11111111	0.09090909	0	0.21052632	0.36363636	0.16666667	0.08333333	0.2	0.08333333	0.14285714	0.08333333	0.09090909	0.09090909	0.09090909	0	0.2	0	0.21052632	0	0	0.1	0.07142857	0.2	0.2	0.2	0.09090909	0.09090909	0.0625	0.25	0	0.33333333	0.2	0.1	0.07407407	0.10526316	0.09090909	0	0.2	0.2	0.2	0.2	0.2	0	0.2	0	0.33333333
M0149	0	0.33333333	0	0	0.33333333	0	0	0.1	0	0	0	0.28571429	0.2	0	0.33333333	0.33333333	0.33333333	0.8	0	0	0	0.28571429	0.4	0	0.22222222	0	0	0	0.33333333	0	0.18181818	0	0	0	0	0	0	0.13333333	0.33333333	0	0	0	0	0	0	0.4	0	0.4	0
M0150	0	0	0	0	0	0	0	0	0.3333333	0	0.5	0	0	0	0	0	0	0	0	0	0	0	0	0	0	0.5	0.5	0.5	0	0	0	0	0	0	0.5	0	0	0	0	1	0.5	0.5	0.5	0.5	0	0	0.5	0	0
M0151	0	0.16666667	0.04761905	0.25	0.16666667	0	0.05882353	0.11111111	0.5	0.14285714	0.75	0.14285714	0.1	0.14285714	0.16666667	0.16666667	0.16666667	0	0.16666667	0	0.05882353	0	0	0.2	0.11111111	0.75	0.75	0.75	0.16666667	0	0	0.11111111	0	0.1	0.75	0.2	0.04347826	0.06666667	0.16666667	0.66666667	0.75	0.75	0.75	0.75	0.16666667	0	0.75	0	0
M0152	0	0.14285714	0.04545455	0.2	0.14285714	0	0.05555556	0.1	0.66666667	0.125	1	0.125	0.2	0.125	0.14285714	0.14285714	0.14285714	0	0.33333333	0	0.05555556	0	0	0.16666667	0.1	1	1	1	0.14285714	0	0	0.1	0	0.2	1	0.16666667	0.04166667	0.13333333	0.14285714	0.5	1	1	1	1	0.33333333	0	1	0	0
M0153	0	0	0	0	0	0.07692308	0	0	0.11111111	0	0	0	0	0	0	0	0	0	0	0	0	0.125	0.16666667	0	0	0	0	0	0	0.14285714	0	0.1	0	0	0	0	0	0	0	0	0	0	0	0	0	0.16666667	0	0	0
M0154	0	0.14285714	0.04545455	0.2	0.14285714	0	0.05555556	0.1	0.25	0.125	0.33333333	0.125	0.2	0.125	0.14285714	0.14285714	0.14285714	0	0.33333333	0	0.05555556	0	0	0.16666667	0.1	0.33333333	0.33333333	0.33333333	0.14285714	0	0	0.1	0	0.2	0.33333333	0.16666667	0.04166667	0.13333333	0.14285714	0	0.33333333	0.33333333	0.33333333	0.33333333	0.33333333	0	0.33333333	0	0
M0155	0	0.14285714	0	0	0.14285714	0	0	0.1	0.25	0.125	0	0.125	0	0	0.14285714	0.14285714	0.14285714	0	0.33333333	0	0	0.125	0.16666667	0.16666667	0	0	0	0	0.14285714	0.14285714	0	0.1	0	0.09090909	0	0.16666667	0.04166667	0.13333333	0.14285714	0	0	0	0	0	0.33333333	0.16666667	0	0.16666667	0
M0156	0	0	0.04545455	0	0	0.27272727	0.05555556	0.1	0.11111111	0.125	0	0	0.09090909	0	0	0	0	0	0	0.14285714	0.05555556	0.125	0.16666667	0	0	0	0	0	0	0.33333333	0.08333333	0.22222222	0	0	0	0	0.04166667	0.0625	0	0	0	0	0	0	0	0.16666667	0	0	0.14285714
M0157	0	0.33333333	0.04545455	0.2	0.33333333	0.07692308	0.05555556	0.22222222	0.42857143	0.28571429	0.14285714	0.28571429	0.09090909	0.125	0.33333333	0.33333333	0.33333333	0	0.33333333	0	0.05555556	0.28571429	0.16666667	0.4	0.1	0.14285714	0.14285714	0.14285714	0.33333333	0.33333333	0	0.375	0	0.2	0.14285714	0.4	0.04166667	0.13333333	0.33333333	0	0.14285714	0.14285714	0.14285714	0.14285714	0.33333333	0.16666667	0.14285714	0.16666667	0
M0158	0	0.14285714	0.04545455	0.2	0.14285714	0	0.05555556	0.1	0.25	0.125	0.33333333	0.125	0.2	0.125	0.14285714	0.14285714	0.14285714	0	0.33333333	0	0.05555556	0	0	0.16666667	0.1	0.33333333	0.33333333	0.33333333	0.14285714	0	0	0.1	0	0.2	0.33333333	0.16666667	0.04166667	0.13333333	0.14285714	0	0.33333333	0.33333333	0.33333333	0.33333333	0.33333333	0	0.33333333	0	0
M0159	0	0.14285714	0.0952381	0.2	0.14285714	0	0.05555556	0.1	0.42857143	0.125	0.6	0.125	0.2	0.28571429	0.14285714	0.14285714	0.14285714	0	0.14285714	0	0.05555556	0	0	0.16666667	0.22222222	0.6	0.6	0.6	0.14285714	0	0	0.1	0	0.09090909	0.6	0.16666667	0.08695652	0.13333333	0.14285714	0.5	0.6	0.6	0.6	0.6	0.14285714	0	0.6	0	0
M0160	0	0.14285714	0.04545455	0.2	0.14285714	0	0.05555556	0.1	0.66666667	0.125	1	0.125	0.2	0.125	0.14285714	0.14285714	0.14285714	0	0.33333333	0	0.05555556	0	0	0.16666667	0.1	1	1	1	0.14285714	0	0	0.1	0	0.2	1	0.16666667	0.04166667	0.13333333	0.14285714	0.5	1	1	1	1	0.33333333	0	1	0	0
M0161	0	0.14285714	0.04545455	0.2	0.14285714	0	0.05555556	0.1	0.66666667	0.125	1	0.125	0.2	0.125	0.14285714	0.14285714	0.14285714	0	0.33333333	0	0.05555556	0	0	0.16666667	0.1	1	1	1	0.14285714	0	0	0.1	0	0.2	1	0.16666667	0.04166667	0.13333333	0.14285714	0.5	1	1	1	1	0.33333333	0	1	0	0
M0162	0	0.23076923	0.19230769	0.07692308	0.23076923	0.15789474	0.17391304	0.1875	0.2	0.41666667	0.14285714	0.21428571	0.66666667	0.13333333	0.23076923	0.23076923	0.23076923	0.13333333	0.23076923	0.23076923	0.17391304	0.13333333	0.15384615	0.15384615	0.35714286	0.14285714	0.14285714	0.14285714	0.23076923	0.06666667	0.16666667	0.11764706	0	0.17647059	0.14285714	0.15384615	0.22222222	0.5625	0.23076923	0	0.14285714	0.14285714	0.14285714	0.14285714	0.23076923	0.15384615	0.14285714	0.15384615	0.06666667
M0163	0	0.14285714	0.04545455	0.2	0.14285714	0	0.05555556	0.1	0.66666667	0.125	1	0.125	0.2	0.125	0.14285714	0.14285714	0.14285714	0	0.33333333	0	0.05555556	0	0	0.16666667	0.1	1	1	1	0.14285714	0	0	0.1	0	0.2	1	0.16666667	0.04166667	0.13333333	0.14285714	0.5	1	1	1	1	0.33333333	0	1	0	0
M0164	0	0.14285714	0.04545455	0.2	0.14285714	0	0.05555556	0.1	0.66666667	0.125	1	0.125	0.2	0.125	0.14285714	0.14285714	0.14285714	0	0.33333333	0	0.05555556	0	0	0.16666667	0.1	1	1	1	0.14285714	0	0	0.1	0	0.2	1	0.16666667	0.04166667	0.13333333	0.14285714	0.5	1	1	1	1	0.33333333	0	1	0	0
M0165	0	0.14285714	0.04545455	0.2	0.14285714	0	0.05555556	0.1	0.66666667	0.125	1	0.125	0.2	0.125	0.14285714	0.14285714	0.14285714	0	0.33333333	0	0.05555556	0	0	0.16666667	0.1	1	1	1	0.14285714	0	0	0.1	0	0.2	1	0.16666667	0.04166667	0.13333333	0.14285714	0.5	1	1	1	1	0.33333333	0	1	0	0
M0166	0	0.11111111	0.45833333	0.05882353	0.11111111	0.18181818	0.19230769	0.0952381	0.15789474	0.23529412	0.11111111	0.10526316	0.09090909	0.05	0.11111111	0.11111111	0.11111111	0	0.25	0.11111111	0.19230769	0	0	0.11764706	0.04545455	0.11111111	0.11111111	0.11111111	0.11111111	0	0	0.04545455	0	0.14285714	0.11111111	0.11764706	0.37037037	0.16	0.11111111	0	0.11111111	0.11111111	0.11111111	0.11111111	0.25	0	0.11111111	0.05555556	0
M0167	0	1	0.04545455	0.2	1	0	0.05555556	0.375	0.25	0.28571429	0.14285714	0.8	0.33333333	0.125	1	1	1	0.28571429	0.33333333	0	0.05555556	0.28571429	0.4	0.4	0.375	0.14285714	0.14285714	0.14285714	1	0	0.18181818	0.1	0	0.2	0.14285714	0.4	0.04166667	0.30769231	1	0	0.14285714	0.14285714	0.14285714	0.14285714	0.33333333	0.4	0.14285714	0.75	0
M0168	0	0.66666667	0.08695652	0.14285714	0.66666667	0	0.05	0.3	0.2	0.22222222	0.11111111	0.83333333	0.4	0.22222222	0.66666667	0.66666667	0.66666667	0.375	0.25	0	0.05	0.375	0.28571429	0.28571429	0.625	0.11111111	0.11111111	0.11111111	0.66666667	0	0.15384615	0.08333333	0	0.16666667	0.11111111	0.28571429	0.08	0.35714286	0.66666667	0	0.11111111	0.11111111	0.11111111	0.11111111	0.25	0.28571429	0.11111111	0.5	0
M0169	0	1	0.04545455	0.2	1	0	0.05555556	0.375	0.25	0.28571429	0.14285714	0.8	0.33333333	0.125	1	1	1	0.28571429	0.33333333	0	0.05555556	0.28571429	0.4	0.4	0.375	0.14285714	0.14285714	0.14285714	1	0	0.18181818	0.1	0	0.2	0.14285714	0.4	0.04166667	0.30769231	1	0	0.14285714	0.14285714	0.14285714	0.14285714	0.33333333	0.4	0.14285714	0.75	0
M0170	0	0.66666667	0.08695652	0.14285714	0.66666667	0	0.05	0.3	0.2	0.22222222	0.11111111	0.83333333	0.4	0.22222222	0.66666667	0.66666667	0.66666667	0.375	0.25	0	0.05	0.375	0.28571429	0.28571429	0.625	0.11111111	0.11111111	0.11111111	0.66666667	0	0.15384615	0.08333333	0	0.16666667	0.11111111	0.28571429	0.08	0.35714286	0.66666667	0	0.11111111	0.11111111	0.11111111	0.11111111	0.25	0.28571429	0.11111111	0.5	0
M0171	0	0.8	0.09090909	0.16666667	0.8	0	0.05263158	0.33333333	0.22222222	0.25	0.125	0.66666667	0.44444444	0.25	0.8	0.8	0.8	0.25	0.28571429	0	0.05263158	0.25	0.33333333	0.33333333	0.5	0.125	0.125	0.125	0.8	0	0.16666667	0.09090909	0	0.18181818	0.125	0.33333333	0.08333333	0.38461538	0.8	0	0.125	0.125	0.125	0.125	0.28571429	0.33333333	0.125	0.6	0
M0172	0	1	0.04545455	0.2	1	0	0.05555556	0.375	0.25	0.28571429	0.14285714	0.8	0.33333333	0.125	1	1	1	0.28571429	0.33333333	0	0.05555556	0.28571429	0.4	0.4	0.375	0.14285714	0.14285714	0.14285714	1	0	0.18181818	0.1	0	0.2	0.14285714	0.4	0.04166667	0.30769231	1	0	0.14285714	0.14285714	0.14285714	0.14285714	0.33333333	0.4	0.14285714	0.75	0
M0173	0	1	0.04545455	0.2	1	0	0.05555556	0.375	0.25	0.28571429	0.14285714	0.8	0.33333333	0.125	1	1	1	0.28571429	0.33333333	0	0.05555556	0.28571429	0.4	0.4	0.375	0.14285714	0.14285714	0.14285714	1	0	0.18181818	0.1	0	0.2	0.14285714	0.4	0.04166667	0.30769231	1	0	0.14285714	0.14285714	0.14285714	0.14285714	0.33333333	0.4	0.14285714	0.75	0
M0174	0	1	0.04545455	0.2	1	0	0.05555556	0.375	0.25	0.28571429	0.14285714	0.8	0.33333333	0.125	1	1	1	0.28571429	0.33333333	0	0.05555556	0.28571429	0.4	0.4	0.375	0.14285714	0.14285714	0.14285714	1	0	0.18181818	0.1	0	0.2	0.14285714	0.4	0.04166667	0.30769231	1	0	0.14285714	0.14285714	0.14285714	0.14285714	0.33333333	0.4	0.14285714	0.75	0
M0175	0	1	0.04545455	0.2	1	0	0.05555556	0.375	0.25	0.28571429	0.14285714	0.8	0.33333333	0.125	1	1	1	0.28571429	0.33333333	0	0.05555556	0.28571429	0.4	0.4	0.375	0.14285714	0.14285714	0.14285714	1	0	0.18181818	0.1	0	0.2	0.14285714	0.4	0.04166667	0.30769231	1	0	0.14285714	0.14285714	0.14285714	0.14285714	0.33333333	0.4	0.14285714	0.75	0
M0176	0	0.66666667	0.08695652	0.14285714	0.66666667	0	0.05	0.3	0.2	0.22222222	0.11111111	0.83333333	0.4	0.22222222	0.66666667	0.66666667	0.66666667	0.375	0.25	0	0.05	0.375	0.28571429	0.28571429	0.625	0.11111111	0.11111111	0.11111111	0.66666667	0	0.15384615	0.08333333	0	0.16666667	0.11111111	0.28571429	0.08	0.35714286	0.66666667	0	0.11111111	0.11111111	0.11111111	0.11111111	0.25	0.28571429	0.11111111	0.5	0
M0177	0	1	0.04545455	0.2	1	0	0.05555556	0.375	0.25	0.28571429	0.14285714	0.8	0.33333333	0.125	1	1	1	0.28571429	0.33333333	0	0.05555556	0.28571429	0.4	0.4	0.375	0.14285714	0.14285714	0.14285714	1	0	0.18181818	0.1	0	0.2	0.14285714	0.4	0.04166667	0.30769231	1	0	0.14285714	0.14285714	0.14285714	0.14285714	0.33333333	0.4	0.14285714	0.75	0
M0178	0	0.14285714	0.04545455	0.2	0.14285714	0	0.05555556	0.1	0.66666667	0.125	1	0.125	0.2	0.125	0.14285714	0.14285714	0.14285714	0	0.33333333	0	0.05555556	0	0	0.16666667	0.1	1	1	1	0.14285714	0	0	0.1	0	0.2	1	0.16666667	0.04166667	0.13333333	0.14285714	0.5	1	1	1	1	0.33333333	0	1	0	0
M0179	0	0.14285714	0.04545455	0.2	0.14285714	0	0.05555556	0.1	0.66666667	0.125	1	0.125	0.2	0.125	0.14285714	0.14285714	0.14285714	0	0.33333333	0	0.05555556	0	0	0.16666667	0.1	1	1	1	0.14285714	0	0	0.1	0	0.2	1	0.16666667	0.04166667	0.13333333	0.14285714	0.5	1	1	1	1	0.33333333	0	1	0	0
M0180	0	0.33333333	0.0952381	0.2	0.33333333	0.07692308	0.1875	0.22222222	0.25	0.5	0.14285714	0.28571429	0.2	0.125	0.33333333	0.33333333	0.33333333	0	0.33333333	0.14285714	0.1875	0	0	0.4	0.1	0.14285714	0.14285714	0.14285714	0.33333333	0.33333333	0.18181818	0.22222222	0	0.2	0.14285714	0.4	0.13636364	0.21428571	0.33333333	0	0.14285714	0.14285714	0.14285714	0.14285714	0.33333333	0	0.14285714	0.16666667	0.33333333
M0181	0	0.14285714	0.0952381	0.2	0.14285714	0.07692308	0.11764706	0.1	0.25	0.28571429	0.33333333	0.125	0.2	0.125	0.14285714	0.14285714	0.14285714	0	0.14285714	0.14285714	0.11764706	0	0	0.16666667	0.1	0.33333333	0.33333333	0.33333333	0.14285714	0.14285714	0.08333333	0.22222222	0	0.09090909	0.33333333	0.16666667	0.08695652	0.13333333	0.14285714	0.2	0.33333333	0.33333333	0.33333333	0.33333333	0.14285714	0	0.33333333	0	0.14285714
M0182	0	0.125	0.2	0.16666667	0.125	0.07142857	0.33333333	0.5	0.1	0.25	0.125	0.11111111	0.18181818	0.11111111	0.125	0.125	0.125	0	0.125	0.125	0.33333333	0	0	0.14285714	0.09090909	0.125	0.125	0.125	0.125	0.28571429	0.16666667	0.5	0	0.3	0.125	0.14285714	0.13043478	0.125	0.125	0	0.125	0.125	0.125	0.125	0.125	0	0.125	0	0.8
M0183	0	0	0.19047619	0	0	0.14285714	0.16666667	0.08333333	0	0.22222222	0	0	0	0	0	0	0	0	0	0.25	0.16666667	0	0	0	0	0	0	0	0	0.11111111	0.07142857	0	0	0	0	0	0.22727273	0	0	0	0	0	0	0	0	0	0	0	0.11111111
M0184	0	0.28571429	0.2	0.16666667	0.28571429	0.25	0.25	0.2	0.22222222	1	0.125	0.25	0.18181818	0.11111111	0.28571429	0.28571429	0.28571429	0	0.28571429	0.5	0.25	0	0	0.33333333	0.09090909	0.125	0.125	0.125	0.28571429	0.125	0.07692308	0.2	0	0.18181818	0.125	0.33333333	0.18181818	0.2	0.28571429	0	0.125	0.125	0.125	0.125	0.28571429	0	0.125	0.14285714	0.125
M0185	0	0.44444444	0.16666667	0.1	0.44444444	0.1875	0.2	0.33333333	0.25	0.55555556	0.18181818	0.4	0.41666667	0.07692308	0.44444444	0.44444444	0.44444444	0.16666667	0.44444444	0.3	0.2	0.16666667	0.2	0.2	0.23076923	0.18181818	0.18181818	0.18181818	0.44444444	0.08333333	0.2	0.14285714	0	0.21428571	0.18181818	0.2	0.2	0.46666667	0.44444444	0	0.18181818	0.18181818	0.18181818	0.18181818	0.44444444	0.2	0.18181818	0.33333333	0.08333333
M0186	0	0.22222222	0.08333333	0.125	0.22222222	0.0625	0.15789474	0.27272727	0.3	0.33333333	0.22222222	0.2	0.5	0.09090909	0.22222222	0.22222222	0.22222222	0.09090909	0.375	0.1	0.15789474	0.09090909	0.11111111	0.25	0.27272727	0.22222222	0.22222222	0.22222222	0.22222222	0.1	0.23076923	0.27272727	0	0.25	0.22222222	0.25	0.12	0.53846154	0.22222222	0	0.22222222	0.22222222	0.22222222	0.22222222	0.375	0.11111111	0.22222222	0.11111111	0.1
M0187	0	0	0	0	0	0	0	0	0	0	0	0	0	0	0	0	0	0	0	0	0	0	0	0	0	0	0	0	0	0	0	0	0	0	0	0	0	0	0	0	0	0	0	0	0	0	0	0	0
M0188	0	0	0	0	0	0	0	0	0	0	0	0	0	0	0	0	0	0	0	0	0	0	0	0	0	0	0	0	0	0	0	0	0	0	0	0	0	0	0	0	0	0	0	0	0	0	0	0	0
M0189	0	0	0	0	0	0	0	0	0	0	0	0	0	0	0	0	0	0	0	0	0	0	0	0	0	0	0	0	0	0	0	0	0	0	0	0	0	0	0	0	0	0	0	0	0	0	0	0	0
M0190	0	0	0.25	0	0	0.45454545	0.4	0.08333333	0	0.375	0	0	0.07692308	0	0	0	0	0	0	0.42857143	0.4	0	0	0	0	0	0	0	0	0.11111111	0.15384615	0.18181818	0	0	0	0	0.22727273	0.11764706	0	0	0	0	0	0	0	0	0	0	0.11111111
M0191	0	0	0	0	0	0.07692308	0	0	0	0	0	0	0	0	0	0	0	0	0	0	0	0	0	0	0	0	0	0	0	0	0	0	0	0	0	0	0	0	0	0	0	0	0	0	0	0	0	0	0
M0192	0	0.125	0.09090909	0.16666667	0.125	0.07142857	0.17647059	0.33333333	0.1	0.25	0.125	0.11111111	0.18181818	0.25	0.125	0.125	0.125	0	0.125	0.125	0.17647059	0	0	0.14285714	0.09090909	0.125	0.125	0.125	0.125	0.125	0.07692308	0.33333333	0	0.3	0.125	0.14285714	0.13043478	0.125	0.125	0	0.125	0.125	0.125	0.125	0.125	0	0.125	0	0.28571429
M0193	0	0	0.26086957	0	0	0.42857143	0.38888889	0.0625	0	0.15384615	0	0	0	0	0	0	0	0	0	0.16666667	0.38888889	0	0	0	0	0	0	0	0	0.07692308	0.1875	0	0	0	0	0	0.19230769	0	0	0	0	0	0	0	0	0	0	0	0.07692308
M0194	0	0	0	0	0	0	0	0	0.3333333	0	0.5	0	0	0	0	0	0	0	0	0	0	0	0	0	0	0.5	0.5	0.5	0	0	0	0	0	0	0.5	0	0	0	0	1	0.5	0.5	0.5	0.5	0	0	0.5	0	0
M0195	0	0.11111111	0.04166667	0	0.11111111	0.06666667	0.10526316	0.18181818	0	0.1	0	0.1	0.27272727	0	0.11111111	0.11111111	0.11111111	0.22222222	0	0.11111111	0.10526316	0.1	0.125	0	0.18181818	0	0	0	0.11111111	0.11111111	0.25	0.18181818	0	0.07692308	0	0	0.03846154	0.26666667	0.11111111	0	0	0	0	0	0	0.125	0	0.125	0.11111111
M0196	0	0.14285714	0.15	0	0.14285714	0.27272727	0.1875	0.1	0.11111111	0.8	0	0.125	0.09090909	0	0.14285714	0.14285714	0.14285714	0	0.14285714	0.6	0.1875	0	0	0.16666667	0	0	0	0	0.14285714	0.14285714	0.08333333	0.1	0	0.09090909	0	0.16666667	0.13636364	0.13333333	0.14285714	0	0	0	0	0	0.14285714	0	0	0.16666667	0.14285714
M0197	0	0.25	0.04166667	0.14285714	0.25	0	0.05	0.18181818	0.71428571	0.22222222	0.66666667	0.22222222	0.16666667	0.1	0.25	0.25	0.25	0	0.66666667	0	0.05	0	0	0.28571429	0.08333333	0.66666667	0.66666667	0.66666667	0.25	0	0	0.08333333	0	0.27272727	0.66666667	0.28571429	0.08	0.26666667	0.25	0.33333333	0.66666667	0.66666667	0.66666667	0.66666667	0.66666667	0	0.66666667	0.125	0
M0198	0	0.14285714	0	0	0.14285714	0	0	0.1	0.66666667	0.125	0.33333333	0.125	0	0	0.14285714	0.14285714	0.14285714	0	0.14285714	0	0	0.125	0.16666667	0.16666667	0	0.33333333	0.33333333	0.33333333	0.14285714	0.14285714	0	0.1	0	0.09090909	0.33333333	0.16666667	0.04166667	0.0625	0.14285714	0.5	0.33333333	0.33333333	0.33333333	0.33333333	0.14285714	0.16666667	0.33333333	0.16666667	0
M0199	0	0.66666667	0.04166667	0.14285714	0.66666667	0	0.05	0.3	0.5	0.22222222	0.42857143	0.57142857	0.27272727	0.1	0.66666667	0.66666667	0.66666667	0.22222222	0.25	0	0.05	0.22222222	0.28571429	0.28571429	0.3	0.42857143	0.42857143	0.42857143	0.66666667	0	0.15384615	0.08333333	0	0.16666667	0.42857143	0.28571429	0.03846154	0.26666667	0.66666667	0.33333333	0.42857143	0.42857143	0.42857143	0.42857143	0.25	0.28571429	0.42857143	0.5	0
M0200	0	0.42857143	0	0	0.42857143	0	0	0.18181818	0.33333333	0.1	0.25	0.57142857	0.16666667	0	0.42857143	0.42857143	0.42857143	0.375	0.11111111	0	0	0.375	0.28571429	0.125	0.3	0.25	0.25	0.25	0.42857143	0	0.15384615	0	0	0.07692308	0.25	0.125	0.03846154	0.1875	0.42857143	0.33333333	0.25	0.25	0.25	0.25	0.11111111	0.28571429	0.25	0.5	0
M0201	0	0.22222222	0.08333333	0.125	0.22222222	0.0625	0.15789474	0.27272727	0.625	0.33333333	0.57142857	0.2	0.25	0.09090909	0.22222222	0.22222222	0.22222222	0	0.375	0.1	0.15789474	0	0	0.25	0.07692308	0.57142857	0.57142857	0.57142857	0.22222222	0.22222222	0.14285714	0.16666667	0	0.25	0.57142857	0.25	0.12	0.25	0.22222222	0.28571429	0.57142857	0.57142857	0.57142857	0.57142857	0.375	0	0.57142857	0.11111111	0.22222222
M0202	0	0.11111111	0.04166667	0.14285714	0.11111111	0	0.05	0.08333333	0.5	0.1	0.66666667	0.1	0.16666667	0.1	0.11111111	0.11111111	0.11111111	0	0.25	0	0.05	0	0	0.125	0.08333333	0.66666667	0.66666667	0.66666667	0.11111111	0	0	0.08333333	0	0.16666667	0.66666667	0.125	0.03846154	0.11764706	0.11111111	0.33333333	0.66666667	0.66666667	0.66666667	0.66666667	0.25	0	0.66666667	0	0
M0203	0	0.33333333	0.04545455	0.2	0.33333333	0	0.05555556	0.22222222	0.42857143	0.28571429	0.33333333	0.28571429	0.2	0.125	0.33333333	0.33333333	0.33333333	0	1	0	0.05555556	0	0	0.4	0.1	0.33333333	0.33333333	0.33333333	0.33333333	0	0	0.1	0	0.33333333	0.33333333	0.4	0.08695652	0.30769231	0.33333333	0	0.33333333	0.33333333	0.33333333	0.33333333	1	0	0.33333333	0.16666667	0
M0204	0	0.125	0.04347826	0	0.125	0.07142857	0.11111111	0.2	0.1	0.25	0	0.11111111	0.08333333	0	0.125	0.125	0.125	0	0.125	0.125	0.11111111	0	0	0.14285714	0	0	0	0	0.125	0.28571429	0.16666667	0.09090909	0	0.08333333	0	0.14285714	0.08333333	0.125	0.125	0	0	0	0	0	0.125	0	0	0.14285714	0.28571429
M0205	0	0.33333333	0.04545455	0.2	0.33333333	0	0.05555556	0.22222222	0.42857143	0.28571429	0.33333333	0.28571429	0.2	0.125	0.33333333	0.33333333	0.33333333	0	1	0	0.05555556	0	0	0.4	0.1	0.33333333	0.33333333	0.33333333	0.33333333	0	0	0.1	0	0.33333333	0.33333333	0.4	0.08695652	0.30769231	0.33333333	0	0.33333333	0.33333333	0.33333333	0.33333333	1	0	0.33333333	0.16666667	0
M0206	0	0.14285714	0.04545455	0.2	0.14285714	0	0.05555556	0.1	0.66666667	0.125	1	0.125	0.2	0.125	0.14285714	0.14285714	0.14285714	0	0.33333333	0	0.05555556	0	0	0.16666667	0.1	1	1	1	0.14285714	0	0	0.1	0	0.2	1	0.16666667	0.04166667	0.13333333	0.14285714	0.5	1	1	1	1	0.33333333	0	1	0	0
M0207	0	0	0.2173913	0	0	0.1875	0.26315789	0.23076923	0.15384615	0.27272727	0.18181818	0	0.0625	0	0	0	0	0	0	0.3	0.26315789	0	0	0	0	0.18181818	0.18181818	0.18181818	0	0.08333333	0.05882353	0.23076923	0	0.13333333	0.18181818	0	0.11111111	0.04761905	0	0.22222222	0.18181818	0.18181818	0.18181818	0.18181818	0	0	0.18181818	0	0.3
M0208	0	0.02564103	0.41025641	0.02702703	0.02564103	0.0952381	0.21428571	0.075	0.05	0.07894737	0.05263158	0.025	0.1	0.05128205	0.02564103	0.02564103	0.02564103	0	0.05263158	0.05263158	0.21428571	0	0	0.02631579	0.04878049	0.05263158	0.05263158	0.05263158	0.02564103	0	0	0.075	0	0.1	0.05263158	0.02631579	0.23913043	0.06521739	0.02564103	0	0.05263158	0.05263158	0.05263158	0.05263158	0.05263158	0	0.05263158	0	0.05263158
M0209	0	0.14285714	0.04545455	0.2	0.14285714	0	0.05555556	0.1	0.66666667	0.125	1	0.125	0.2	0.125	0.14285714	0.14285714	0.14285714	0	0.33333333	0	0.05555556	0	0	0.16666667	0.1	1	1	1	0.14285714	0	0	0.1	0	0.2	1	0.16666667	0.04166667	0.13333333	0.14285714	0.5	1	1	1	1	0.33333333	0	1	0	0
M0210	0	1	0.04545455	0.2	1	0	0.05555556	0.375	0.25	0.28571429	0.14285714	0.8	0.33333333	0.125	1	1	1	0.28571429	0.33333333	0	0.05555556	0.28571429	0.4	0.4	0.375	0.14285714	0.14285714	0.14285714	1	0	0.18181818	0.1	0	0.2	0.14285714	0.4	0.04166667	0.30769231	1	0	0.14285714	0.14285714	0.14285714	0.14285714	0.33333333	0.4	0.14285714	0.75	0
M0211	0	0.04166667	0.48148148	0.0952381	0.04166667	0.29166667	0.33333333	0.03703704	0.03846154	0.18181818	0.04166667	0.04	0.16	0.08333333	0.04166667	0.04166667	0.04166667	0.04	0.04166667	0.19047619	0.33333333	0.04	0.04347826	0.04347826	0.07692308	0.04166667	0.04166667	0.04166667	0.04166667	0.04166667	0.2	0.07692308	0	0.03571429	0.04166667	0.04347826	0.3125	0.09677419	0.04166667	0	0.04166667	0.04166667	0.04166667	0.04166667	0.04166667	0.04347826	0.04166667	0.04347826	0.04166667
M0212	0	0.05882353	0.04081633	0.03030303	0.05882353	0	0.02173913	0.02631579	0.08571429	0.02777778	0.09090909	0.08823529	0.08108108	0.05714286	0.05882353	0.05882353	0.05882353	0.05714286	0.02857143	0	0.02173913	0.05714286	0.02941176	0.02941176	0.11428571	0.09090909	0.09090909	0.09090909	0.05882353	0	0.025	0.02631579	0	0.02564103	0.09090909	0.02941176	0.06	0.07142857	0.05882353	0.0625	0.09090909	0.09090909	0.09090909	0.09090909	0.02857143	0.02941176	0.09090909	0.02941176	0
M0213	0	0	0	0	0	0	0	0	0	0	0	0	0	0	0	0	0	0	0	0	0	0	0	0	0	0	0	0	0	0	0	0	0	0	0	0	0	0	0	0	0	0	0	0	0	0	0	0	0
M0214	0	0.42857143	0.04166667	0.14285714	0.42857143	0	0.05	0.3	0.33333333	0.22222222	0.25	0.375	0.27272727	0.1	0.42857143	0.42857143	0.42857143	0.22222222	0.66666667	0	0.05	0.1	0.125	0.28571429	0.18181818	0.25	0.25	0.25	0.42857143	0	0.07142857	0.08333333	0	0.27272727	0.25	0.28571429	0.08	0.35714286	0.42857143	0	0.25	0.25	0.25	0.25	0.66666667	0.125	0.25	0.28571429	0
M0215	0	0.125	0.2	0.16666667	0.125	0.07142857	0.33333333	0.5	0.1	0.25	0.125	0.11111111	0.18181818	0.11111111	0.125	0.125	0.125	0	0.125	0.125	0.33333333	0	0	0.14285714	0.09090909	0.125	0.125	0.125	0.125	0.28571429	0.16666667	0.5	0	0.3	0.125	0.14285714	0.13043478	0.125	0.125	0	0.125	0.125	0.125	0.125	0.125	0	0.125	0	0.8
M0216	0	0.28571429	0.14285714	0.16666667	0.28571429	0	0.17647059	0.5	0.375	0.25	0.28571429	0.25	0.18181818	0.11111111	0.28571429	0.28571429	0.28571429	0	0.5	0	0.17647059	0	0	0.33333333	0.09090909	0.28571429	0.28571429	0.28571429	0.28571429	0	0	0.33333333	0	0.44444444	0.28571429	0.33333333	0.08333333	0.2	0.28571429	0	0.28571429	0.28571429	0.28571429	0.28571429	0.5	0	0.28571429	0.14285714	0.28571429
M0217	0	0.125	0.2	0.16666667	0.125	0.07142857	0.33333333	0.5	0.1	0.25	0.125	0.11111111	0.18181818	0.11111111	0.125	0.125	0.125	0	0.125	0.125	0.33333333	0	0	0.14285714	0.09090909	0.125	0.125	0.125	0.125	0.28571429	0.16666667	0.5	0	0.3	0.125	0.14285714	0.13043478	0.125	0.125	0	0.125	0.125	0.125	0.125	0.125	0	0.125	0	0.8
M0218	0	0.33333333	0.04545455	0.2	0.33333333	0	0.05555556	0.22222222	0.42857143	0.28571429	0.33333333	0.28571429	0.2	0.125	0.33333333	0.33333333	0.33333333	0	1	0	0.05555556	0	0	0.4	0.1	0.33333333	0.33333333	0.33333333	0.33333333	0	0	0.1	0	0.33333333	0.33333333	0.4	0.08695652	0.30769231	0.33333333	0	0.33333333	0.33333333	0.33333333	0.33333333	1	0	0.33333333	0.16666667	0
M0219	0	0.22222222	0.13043478	0.125	0.22222222	0	0.22222222	0.55555556	0.3	0.2	0.22222222	0.2	0.15384615	0.09090909	0.22222222	0.22222222	0.22222222	0	0.375	0	0.22222222	0	0	0.25	0.07692308	0.22222222	0.22222222	0.22222222	0.22222222	0.1	0.06666667	0.27272727	0	0.36363636	0.22222222	0.25	0.12	0.17647059	0.22222222	0	0.22222222	0.22222222	0.22222222	0.22222222	0.375	0	0.22222222	0.11111111	0.375
M0220	0	0.125	0.2	0.16666667	0.125	0.07142857	0.33333333	0.5	0.1	0.25	0.125	0.11111111	0.18181818	0.11111111	0.125	0.125	0.125	0	0.125	0.125	0.33333333	0	0	0.14285714	0.09090909	0.125	0.125	0.125	0.125	0.28571429	0.16666667	0.5	0	0.3	0.125	0.14285714	0.13043478	0.125	0.125	0	0.125	0.125	0.125	0.125	0.125	0	0.125	0	0.8
M0221	0	0.125	0.2	0.16666667	0.125	0.07142857	0.33333333	0.5	0.1	0.25	0.125	0.11111111	0.18181818	0.11111111	0.125	0.125	0.125	0	0.125	0.125	0.33333333	0	0	0.14285714	0.09090909	0.125	0.125	0.125	0.125	0.28571429	0.16666667	0.5	0	0.3	0.125	0.14285714	0.13043478	0.125	0.125	0	0.125	0.125	0.125	0.125	0.125	0	0.125	0	0.8
M0222	0	0.09090909	0.28571429	0.11111111	0.09090909	0.05882353	0.4375	0.5	0.16666667	0.18181818	0.09090909	0.08333333	0.14285714	0.08333333	0.09090909	0.09090909	0.09090909	0	0.2	0.09090909	0.4375	0	0	0.1	0.07142857	0.09090909	0.09090909	0.09090909	0.09090909	0.2	0.13333333	0.36363636	0	0.23076923	0.09090909	0.1	0.16	0.16666667	0.09090909	0	0.09090909	0.09090909	0.09090909	0.09090909	0.2	0	0.09090909	0.1	0.5
M0223	0	0.22222222	0.08333333	0.125	0.22222222	0.0625	0.15789474	0.27272727	0.625	0.33333333	0.57142857	0.2	0.25	0.09090909	0.22222222	0.22222222	0.22222222	0	0.375	0.1	0.15789474	0	0	0.25	0.07692308	0.57142857	0.57142857	0.57142857	0.22222222	0.22222222	0.14285714	0.16666667	0	0.25	0.57142857	0.25	0.12	0.25	0.22222222	0.28571429	0.57142857	0.57142857	0.57142857	0.57142857	0.375	0	0.57142857	0.11111111	0.22222222
M0224	0	0.33333333	0	0	0.33333333	0.07692308	0	0.1	0.11111111	0	0	0.28571429	0.2	0	0.33333333	0.33333333	0.33333333	0.28571429	0	0	0	0.8	0.75	0	0.22222222	0	0	0	0.33333333	0.33333333	0.18181818	0.22222222	0	0	0	0	0	0.13333333	0.33333333	0	0	0	0	0	0	0.75	0	0.4	0
M0225	0	0.125	0.14285714	0	0.125	0.07142857	0.25	0.5	0	0.11111111	0	0.11111111	0.18181818	0	0.125	0.125	0.125	0.11111111	0	0.125	0.25	0.11111111	0.14285714	0	0.09090909	0	0	0	0.125	0.28571429	0.27272727	0.33333333	0	0.18181818	0	0	0.08333333	0.125	0.125	0	0	0	0	0	0	0.14285714	0	0.14285714	0.8
M0226	0	0.25	0.04166667	0.14285714	0.25	0	0.05	0.18181818	0.5	0.22222222	0.25	0.22222222	0.16666667	0.1	0.25	0.25	0.25	0	0.42857143	0	0.05	0.1	0.125	0.28571429	0.08333333	0.25	0.25	0.25	0.25	0.11111111	0	0.18181818	0	0.27272727	0.25	0.28571429	0.08	0.1875	0.25	0	0.25	0.25	0.25	0.25	0.42857143	0.125	0.25	0.125	0
M0227	0	0.07142857	0.5	0.08333333	0.07142857	0.5	0.73333333	0.2	0.0625	0.33333333	0.07142857	0.06666667	0.11764706	0.06666667	0.07142857	0.07142857	0.07142857	0	0.07142857	0.25	0.73333333	0	0	0.07692308	0.05882353	0.07142857	0.07142857	0.07142857	0.07142857	0.07142857	0.25	0.38461538	0	0.1875	0.07142857	0.07692308	0.23076923	0.14285714	0.07142857	0	0.07142857	0.07142857	0.07142857	0.07142857	0.07142857	0	0.07142857	0	0.25
M0228	0	0.22222222	0.18181818	0.125	0.22222222	0.0625	0.29411765	0.55555556	0.3	0.33333333	0.22222222	0.2	0.25	0.09090909	0.22222222	0.22222222	0.22222222	0	0.375	0.1	0.29411765	0	0	0.25	0.07692308	0.22222222	0.22222222	0.22222222	0.22222222	0.1	0.14285714	0.55555556	0	0.36363636	0.22222222	0.25	0.12	0.33333333	0.22222222	0	0.22222222	0.22222222	0.22222222	0.22222222	0.375	0	0.22222222	0.11111111	0.375
M0229	0	0.5	0.08	0.11111111	0.5	0	0.04545455	0.25	0.4	0.18181818	0.33333333	0.625	0.33333333	0.18181818	0.5	0.5	0.5	0.3	0.2	0	0.04545455	0.3	0.22222222	0.22222222	0.5	0.33333333	0.33333333	0.33333333	0.5	0	0.13333333	0.07142857	0	0.14285714	0.33333333	0.22222222	0.07407407	0.3125	0.5	0.25	0.33333333	0.33333333	0.33333333	0.33333333	0.2	0.22222222	0.33333333	0.375	0
M0230	0	0.17647059	0.25	0.05882353	0.17647059	0.13043478	0.24	0.0952381	0.04761905	0.23529412	0.05263158	0.16666667	0.26315789	0.10526316	0.17647059	0.17647059	0.17647059	0.10526316	0.05263158	0.25	0.24	0.10526316	0.11764706	0.05555556	0.27777778	0.05263158	0.05263158	0.05263158	0.17647059	0.11111111	0.13636364	0.0952381	0	0.09090909	0.05263158	0.05555556	0.23333333	0.26086957	0.17647059	0	0.05263158	0.05263158	0.05263158	0.05263158	0.05263158	0.11764706	0.05263158	0.11764706	0.11111111
M0231	0	0.11111111	0.19047619	0.14285714	0.11111111	0.06666667	0.3125	0.625	0.2	0.22222222	0.25	0.1	0.27272727	0.1	0.11111111	0.11111111	0.11111111	0	0.25	0.11111111	0.3125	0	0	0.125	0.08333333	0.25	0.25	0.25	0.11111111	0.25	0.15384615	0.44444444	0	0.4	0.25	0.125	0.125	0.1875	0.11111111	0	0.25	0.25	0.25	0.25	0.25	0	0.25	0	0.66666667
M0232	0	0	0	0	0	0	0	0	0	0	0	0	0	0	0	0	0	0	0	0	0	0	0	0	0	0	0	0	0	0	0	0	0	0	0	0	0	0	0	0	0	0	0	0	0	0	0	0	0
M0233	0	0.09090909	0.08	0.11111111	0.09090909	0	0.04545455	0.07142857	0.4	0.08333333	0.5	0.08333333	0.33333333	0.18181818	0.09090909	0.09090909	0.09090909	0	0.2	0	0.04545455	0	0	0.1	0.15384615	0.5	0.5	0.5	0.09090909	0	0	0.07142857	0	0.14285714	0.5	0.1	0.07407407	0.16666667	0.09090909	0.25	0.5	0.5	0.5	0.5	0.2	0	0.5	0	0
M0234	0	0.27272727	0.07407407	0.09090909	0.27272727	0	0.04166667	0.21428571	0.45454545	0.15384615	0.4	0.25	0.38461538	0.15384615	0.27272727	0.27272727	0.27272727	0.15384615	0.4	0	0.04166667	0.07142857	0.08333333	0.18181818	0.21428571	0.4	0.4	0.4	0.27272727	0	0.05555556	0.0625	0	0.2	0.4	0.18181818	0.10714286	0.35294118	0.27272727	0.2	0.4	0.4	0.4	0.4	0.4	0.08333333	0.4	0.18181818	0
M0235	0	0.25	0.04166667	0.14285714	0.25	0	0.05	0.18181818	0.71428571	0.22222222	0.66666667	0.22222222	0.16666667	0.1	0.25	0.25	0.25	0	0.66666667	0	0.05	0	0	0.28571429	0.08333333	0.66666667	0.66666667	0.66666667	0.25	0	0	0.08333333	0	0.27272727	0.66666667	0.28571429	0.08	0.26666667	0.25	0.33333333	0.66666667	0.66666667	0.66666667	0.66666667	0.66666667	0	0.66666667	0.125	0
M0236	0	0	0.15	0	0	0.07692308	0.26666667	0.57142857	0	0.125	0	0	0.09090909	0	0	0	0	0	0	0.14285714	0.26666667	0	0	0	0	0	0	0	0	0.33333333	0.18181818	0.375	0	0.2	0	0	0.08695652	0.0625	0	0	0	0	0	0	0	0	0	0	1
M0237	0	0.04	0.36666667	0	0.04	0.28	0.32142857	0.03571429	0	0.125	0	0.08	0.07142857	0	0.04	0.04	0.04	0.08	0	0.18181818	0.32142857	0.08	0.04166667	0	0.07407407	0	0	0	0.04	0.04	0.24	0.07407407	0	0	0	0	0.19444444	0.09375	0.04	0	0	0	0	0	0	0.04166667	0	0.04166667	0.04
M0238	0	1	0.04545455	0.2	1	0	0.05555556	0.375	0.25	0.28571429	0.14285714	0.8	0.33333333	0.125	1	1	1	0.28571429	0.33333333	0	0.05555556	0.28571429	0.4	0.4	0.375	0.14285714	0.14285714	0.14285714	1	0	0.18181818	0.1	0	0.2	0.14285714	0.4	0.04166667	0.30769231	1	0	0.14285714	0.14285714	0.14285714	0.14285714	0.33333333	0.4	0.14285714	0.75	0
M0239	0	0.125	0.09090909	0.16666667	0.125	0	0.05263158	0.09090909	0.22222222	0.11111111	0.28571429	0.11111111	0.44444444	0.42857143	0.125	0.125	0.125	0	0.28571429	0	0.05263158	0	0	0.14285714	0.2	0.28571429	0.28571429	0.28571429	0.125	0	0	0.09090909	0	0.18181818	0.28571429	0.14285714	0.13043478	0.2	0.125	0	0.28571429	0.28571429	0.28571429	0.28571429	0.28571429	0	0.28571429	0	0
M0240	0	0.5	0.08	0.11111111	0.5	0	0.04545455	0.25	0.16666667	0.18181818	0.09090909	0.625	0.33333333	0.18181818	0.5	0.5	0.5	0.3	0.2	0	0.04545455	0.3	0.22222222	0.22222222	0.66666667	0.09090909	0.09090909	0.09090909	0.5	0	0.21428571	0.07142857	0	0.14285714	0.09090909	0.22222222	0.07407407	0.3125	0.5	0	0.09090909	0.09090909	0.09090909	0.09090909	0.2	0.22222222	0.09090909	0.375	0
M0241	0	1	0.04545455	0.2	1	0	0.05555556	0.375	0.25	0.28571429	0.14285714	0.8	0.33333333	0.125	1	1	1	0.28571429	0.33333333	0	0.05555556	0.28571429	0.4	0.4	0.375	0.14285714	0.14285714	0.14285714	1	0	0.18181818	0.1	0	0.2	0.14285714	0.4	0.04166667	0.30769231	1	0	0.14285714	0.14285714	0.14285714	0.14285714	0.33333333	0.4	0.14285714	0.75	0
M0242	0	0.14285714	0.04545455	0.2	0.14285714	0	0.05555556	0.1	0.66666667	0.125	1	0.125	0.2	0.125	0.14285714	0.14285714	0.14285714	0	0.33333333	0	0.05555556	0	0	0.16666667	0.1	1	1	1	0.14285714	0	0	0.1	0	0.2	1	0.16666667	0.04166667	0.13333333	0.14285714	0.5	1	1	1	1	0.33333333	0	1	0	0
M0243	0	0.17391304	0.27272727	0.04166667	0.17391304	0.17857143	0.26666667	0.15384615	0.11538462	0.2173913	0.08	0.16666667	0.24	0.07692308	0.17391304	0.17391304	0.17391304	0.07692308	0.17391304	0.17391304	0.26666667	0.07692308	0.08333333	0.08333333	0.2	0.08	0.08	0.08	0.17391304	0.08	0.18518519	0.07142857	0	0.14814815	0.08	0.08333333	0.22222222	0.33333333	0.17391304	0	0.08	0.08	0.08	0.08	0.17391304	0.08333333	0.08	0.13043478	0.08
M0244	0	0.75	0	0	0.75	0	0	0.25	0.125	0.14285714	0	0.6	0.22222222	0	0.75	0.75	0.75	0.33333333	0.16666667	0	0	0.33333333	0.5	0.2	0.25	0	0	0	0.75	0	0.2	0	0	0.1	0	0.2	0.04347826	0.23076923	0.75	0	0	0	0	0	0.16666667	0.5	0	1	0
M0245	0	0.14285714	0.04545455	0	0.14285714	0.07692308	0.11764706	0.22222222	0	0.125	0	0.125	0.2	0	0.14285714	0.14285714	0.14285714	0.28571429	0	0.14285714	0.11764706	0.125	0.16666667	0	0.1	0	0	0	0.14285714	0.14285714	0.3	0.22222222	0	0	0	0	0.04166667	0.21428571	0.14285714	0	0	0	0	0	0	0.16666667	0	0.16666667	0.14285714
M0246	0	0.14285714	0.04545455	0.2	0.14285714	0	0.05555556	0.1	0.66666667	0.125	1	0.125	0.2	0.125	0.14285714	0.14285714	0.14285714	0	0.33333333	0	0.05555556	0	0	0.16666667	0.1	1	1	1	0.14285714	0	0	0.1	0	0.2	1	0.16666667	0.04166667	0.13333333	0.14285714	0.5	1	1	1	1	0.33333333	0	1	0	0
M0247	0	0.09090909	0.18181818	0	0.09090909	0.25	0.25	0.08	0	0.13636364	0	0.13636364	0.12	0	0.09090909	0.09090909	0.09090909	0.13636364	0	0.2	0.25	0.13636364	0.0952381	0	0.17391304	0	0	0	0.09090909	0.04347826	0.20833333	0.03846154	0	0.03703704	0	0	0.13888889	0.1	0.09090909	0	0	0	0	0	0	0.0952381	0	0.0952381	0.04347826
M0248	0	0.125	0.09090909	0.16666667	0.125	0	0.05263158	0.09090909	0.1	0.11111111	0.125	0.11111111	0.18181818	0.66666667	0.125	0.125	0.125	0	0.125	0	0.05263158	0	0	0.14285714	0.2	0.125	0.125	0.125	0.125	0	0	0.09090909	0	0.08333333	0.125	0.14285714	0.13043478	0.125	0.125	0	0.125	0.125	0.125	0.125	0.125	0	0.125	0	0
M0249	0	0.11111111	0.04166667	0	0.11111111	0.06666667	0.10526316	0.18181818	0	0.1	0	0.1	0.27272727	0	0.11111111	0.11111111	0.11111111	0.22222222	0	0.11111111	0.10526316	0.1	0.125	0	0.18181818	0	0	0	0.11111111	0.11111111	0.25	0.18181818	0	0.07692308	0	0	0.03846154	0.26666667	0.11111111	0	0	0	0	0	0	0.125	0	0.125	0.11111111
M0250	0	0.125	0.09090909	0.16666667	0.125	0	0.05263158	0.09090909	0.1	0.11111111	0.125	0.11111111	0.18181818	0.66666667	0.125	0.125	0.125	0	0.125	0	0.05263158	0	0	0.14285714	0.2	0.125	0.125	0.125	0.125	0	0	0.09090909	0	0.08333333	0.125	0.14285714	0.13043478	0.125	0.125	0	0.125	0.125	0.125	0.125	0.125	0	0.125	0	0
M0251	0	0.06666667	0.14814815	0	0.06666667	0.15789474	0.17391304	0.1875	0.125	0.0625	0	0.0625	0.05263158	0	0.06666667	0.06666667	0.06666667	0.0625	0.06666667	0	0.17391304	0.21428571	0.15384615	0.07142857	0.05555556	0	0	0	0.06666667	0.14285714	0.16666667	0.11764706	0	0.11111111	0	0.07142857	0.03125	0.08695652	0.06666667	0	0	0	0	0	0.06666667	0.15384615	0	0.07142857	0.14285714
M0252	0	0.07692308	0.20833333	0.09090909	0.07692308	0.17647059	0.31578947	0.30769231	0.06666667	0.36363636	0.07692308	0.07142857	0.2	0.15384615	0.07692308	0.07692308	0.07692308	0	0.07692308	0.27272727	0.31578947	0	0	0.08333333	0.21428571	0.07692308	0.07692308	0.07692308	0.07692308	0.16666667	0.11764706	0.21428571	0	0.2	0.07692308	0.08333333	0.24	0.21052632	0.07692308	0	0.07692308	0.07692308	0.07692308	0.07692308	0.07692308	0	0.07692308	0	0.27272727
M0253	0	0.2	0.28571429	0.11111111	0.2	0.38461538	0.4375	0.15384615	0.16666667	0.625	0.09090909	0.18181818	0.14285714	0.08333333	0.2	0.2	0.2	0	0.2	0.33333333	0.4375	0	0	0.22222222	0.07142857	0.09090909	0.09090909	0.09090909	0.2	0.2	0.13333333	0.15384615	0	0.14285714	0.09090909	0.22222222	0.31818182	0.16666667	0.2	0	0.09090909	0.09090909	0.09090909	0.09090909	0.2	0	0.09090909	0.1	0.2
M0254	0	0	0.28125	0	0	0.18518519	0.23333333	0.07407407	0	0.125	0	0	0.03448276	0	0	0	0	0	0	0.13043478	0.23333333	0	0	0	0	0	0	0	0	0.08333333	0.10714286	0.07407407	0	0	0	0	0.3030303	0.06060606	0	0	0	0	0	0	0	0	0	0	0.08333333
M0255	0	0.07142857	0.5	0.08333333	0.07142857	0.5	0.73333333	0.2	0.0625	0.33333333	0.07142857	0.06666667	0.11764706	0.06666667	0.07142857	0.07142857	0.07142857	0	0.07142857	0.25	0.73333333	0	0	0.07692308	0.05882353	0.07142857	0.07142857	0.07142857	0.07142857	0.07142857	0.25	0.38461538	0	0.1875	0.07142857	0.07692308	0.23076923	0.14285714	0.07142857	0	0.07142857	0.07142857	0.07142857	0.07142857	0.07142857	0	0.07142857	0	0.25
M0256	0	0.07142857	0.5	0.08333333	0.07142857	0.5	0.73333333	0.2	0.0625	0.33333333	0.07142857	0.06666667	0.11764706	0.06666667	0.07142857	0.07142857	0.07142857	0	0.07142857	0.25	0.73333333	0	0	0.07692308	0.05882353	0.07142857	0.07142857	0.07142857	0.07142857	0.07142857	0.25	0.38461538	0	0.1875	0.07142857	0.07692308	0.23076923	0.14285714	0.07142857	0	0.07142857	0.07142857	0.07142857	0.07142857	0.07142857	0	0.07142857	0	0.25
M0257	0	1	0.04545455	0.2	1	0	0.05555556	0.375	0.25	0.28571429	0.14285714	0.8	0.33333333	0.125	1	1	1	0.28571429	0.33333333	0	0.05555556	0.28571429	0.4	0.4	0.375	0.14285714	0.14285714	0.14285714	1	0	0.18181818	0.1	0	0.2	0.14285714	0.4	0.04166667	0.30769231	1	0	0.14285714	0.14285714	0.14285714	0.14285714	0.33333333	0.4	0.14285714	0.75	0
M0258	0	1	0.04545455	0.2	1	0	0.05555556	0.375	0.25	0.28571429	0.14285714	0.8	0.33333333	0.125	1	1	1	0.28571429	0.33333333	0	0.05555556	0.28571429	0.4	0.4	0.375	0.14285714	0.14285714	0.14285714	1	0	0.18181818	0.1	0	0.2	0.14285714	0.4	0.04166667	0.30769231	1	0	0.14285714	0.14285714	0.14285714	0.14285714	0.33333333	0.4	0.14285714	0.75	0
M0259	0	0.09090909	0.17391304	0	0.09090909	0.125	0.15	0.15384615	0.07692308	0.3	0	0.08333333	0	0	0.09090909	0.09090909	0.09090909	0	0.2	0.2	0.15	0	0	0.1	0	0	0	0	0.09090909	0.09090909	0.0625	0	0	0.06666667	0	0.1	0.26086957	0.10526316	0.09090909	0	0	0	0	0	0.2	0	0	0.1	0.09090909
M0260	0	0.25	0.02941176	0.05882353	0.25	0.04	0.10714286	0.27777778	0.1	0.10526316	0.05263158	0.3125	0.2	0.05	0.25	0.25	0.25	0.16666667	0.11111111	0.11111111	0.10714286	0.16666667	0.11764706	0.11764706	0.27777778	0.05263158	0.05263158	0.05263158	0.25	0.11111111	0.31578947	0.0952381	0	0.09090909	0.05263158	0.11764706	0.08823529	0.20833333	0.25	0	0.05263158	0.05263158	0.05263158	0.05263158	0.11111111	0.11764706	0.05263158	0.1875	0.11111111
M0261	0	0.0952381	0.31034483	0.05	0.0952381	0.20833333	0.36	0.18181818	0.08695652	0.26315789	0.04545455	0.09090909	0.08	0.04347826	0.0952381	0.0952381	0.0952381	0	0.0952381	0.21052632	0.36	0	0	0.1	0.04	0.04545455	0.04545455	0.04545455	0.0952381	0.0952381	0.16666667	0.13043478	0	0.08	0.04545455	0.1	0.37931034	0.14285714	0.0952381	0	0.04545455	0.04545455	0.04545455	0.04545455	0.0952381	0	0.04545455	0.04761905	0.0952381
M0262	0	0.11764706	0.30769231	0.0625	0.11764706	0.25	0.42857143	0.22222222	0.10526316	0.33333333	0.05555556	0.11111111	0.0952381	0.05263158	0.11764706	0.11764706	0.11764706	0	0.11764706	0.26666667	0.42857143	0	0	0.125	0.04761905	0.05555556	0.05555556	0.05555556	0.11764706	0.11764706	0.2	0.15789474	0	0.0952381	0.05555556	0.125	0.33333333	0.16666667	0.11764706	0	0.05555556	0.05555556	0.05555556	0.05555556	0.11764706	0	0.05555556	0.05882353	0.11764706
M0265	0	0.04761905	0.32142857	0	0.04761905	0.2173913	0.32	0.13636364	0.04347826	0.21052632	0	0.04545455	0.04	0	0.04761905	0.04761905	0.04761905	0	0.04761905	0.22222222	0.32	0	0	0.05	0	0	0	0	0.04761905	0.1	0.17391304	0.08695652	0	0.04	0	0.05	0.34482759	0.10714286	0.04761905	0	0	0	0	0	0.04761905	0	0	0.05	0.1
M0266	0	1	0.04545455	0.2	1	0	0.05555556	0.375	0.25	0.28571429	0.14285714	0.8	0.33333333	0.125	1	1	1	0.28571429	0.33333333	0	0.05555556	0.28571429	0.4	0.4	0.375	0.14285714	0.14285714	0.14285714	1	0	0.18181818	0.1	0	0.2	0.14285714	0.4	0.04166667	0.30769231	1	0	0.14285714	0.14285714	0.14285714	0.14285714	0.33333333	0.4	0.14285714	0.75	0
M0267	0	0.125	0.09090909	0	0.125	0	0.17647059	0.33333333	0.1	0.11111111	0	0.11111111	0	0	0.125	0.125	0.125	0	0.125	0	0.17647059	0	0	0.14285714	0	0	0	0	0.125	0.125	0.07692308	0.2	0	0.3	0	0.14285714	0.04	0.125	0.125	0	0	0	0	0	0.125	0	0	0.14285714	0.5
M0273	0	0	0	0	0	0	0	0	0	0	0	0	0	0	0	0	0	0	0	0	0	0	0	0	0	0	0	0	0	0	0	0	0	0	0	0	0	0	0	0	0	0	0	0	0	0	0	0	0
M0287	0	0	0	0	0	0	0	0	0.3333333	0	0.5	0	0	0	0	0	0	0	0	0	0	0	0	0	0	0.5	0.5	0.5	0	0	0	0	0	0	0.5	0	0	0	0	1	0.5	0.5	0.5	0.5	0	0	0.5	0	0
M0288	0	1	0.04545455	0.2	1	0	0.05555556	0.375	0.25	0.28571429	0.14285714	0.8	0.33333333	0.125	1	1	1	0.28571429	0.33333333	0	0.05555556	0.28571429	0.4	0.4	0.375	0.14285714	0.14285714	0.14285714	1	0	0.18181818	0.1	0	0.2	0.14285714	0.4	0.04166667	0.30769231	1	0	0.14285714	0.14285714	0.14285714	0.14285714	0.33333333	0.4	0.14285714	0.75	0
M0292	0	0.125	0.04347826	0.16666667	0.125	0.07142857	0.11111111	0.2	0.22222222	0.11111111	0.125	0.11111111	0.08333333	0.11111111	0.125	0.125	0.125	0	0.125	0	0.11111111	0.25	0.14285714	0.14285714	0.09090909	0.125	0.125	0.125	0.125	0.5	0.07692308	0.33333333	0	0.08333333	0.125	0.14285714	0.08333333	0.05882353	0.125	0	0.125	0.125	0.125	0.125	0.125	0.14285714	0.125	0	0.125
M0293	0	0.125	0.04347826	0.16666667	0.125	0.07142857	0.11111111	0.09090909	0.22222222	0.11111111	0.125	0.11111111	0.08333333	0.11111111	0.125	0.125	0.125	0	0.125	0	0.11111111	0.25	0.14285714	0.14285714	0.09090909	0.125	0.125	0.125	0.125	0.5	0.07692308	0.2	0	0.08333333	0.125	0.14285714	0.08333333	0.05882353	0.125	0	0.125	0.125	0.125	0.125	0.125	0.14285714	0.125	0	0.125
M0295	0	0.2	0	0	0.2	0	0	0.125	0.33333333	0.16666667	0	0.16666667	0	0	0.2	0.2	0.2	0	0.2	0	0	0.16666667	0.25	0.25	0	0	0	0	0.2	0.2	0	0.125	0	0.11111111	0	0.25	0.04545455	0.07142857	0.2	0	0	0	0	0	0.2	0.25	0	0.25	0
M0296	0	0	0	0	0	0	0	0	0.3333333	0	0.5	0	0	0	0	0	0	0	0	0	0	0	0	0	0	0.5	0.5	0.5	0	0	0	0	0	0	0.5	0	0	0	0	1	0.5	0.5	0.5	0.5	0	0	0.5	0	0
M0305	0	0.07692308	0.31818182	0	0.07692308	0.33333333	0.47058824	0.30769231	0.06666667	0.36363636	0	0.07142857	0.05882353	0	0.07692308	0.07692308	0.07692308	0	0.07692308	0.4	0.47058824	0	0	0.08333333	0	0	0	0	0.07692308	0.07692308	0.1875	0.30769231	0	0.125	0	0.08333333	0.24	0.15	0.07692308	0	0	0	0	0	0.07692308	0	0	0.08333333	0.27272727
M0309	0	0.4	0.04761905	0.25	0.4	0	0.05882353	0.25	0.5	0.33333333	0.4	0.33333333	0.22222222	0.14285714	0.4	0.4	0.4	0	0.75	0	0.05882353	0	0	0.5	0.11111111	0.4	0.4	0.4	0.4	0	0	0.11111111	0	0.375	0.4	0.5	0.09090909	0.23076923	0.4	0	0.4	0.4	0.4	0.4	0.75	0	0.4	0.2	0
M0314	0	0.13333333	0.28	0	0.13333333	0.27777778	0.4	0.33333333	0.05555556	0.28571429	0	0.125	0.10526316	0	0.13333333	0.13333333	0.13333333	0.125	0.13333333	0.21428571	0.4	0.05882353	0.06666667	0.06666667	0.05263158	0	0	0	0.13333333	0.0625	0.15789474	0.25	0	0.16666667	0	0.06666667	0.25925926	0.3	0.13333333	0	0	0	0	0	0.13333333	0.06666667	0	0.14285714	0.21428571
M0315	0	0.28571429	0.2	0.16666667	0.28571429	0.25	0.25	0.2	0.22222222	1	0.125	0.25	0.18181818	0.11111111	0.28571429	0.28571429	0.28571429	0	0.28571429	0.5	0.25	0	0	0.33333333	0.09090909	0.125	0.125	0.125	0.28571429	0.125	0.07692308	0.2	0	0.18181818	0.125	0.33333333	0.18181818	0.2	0.28571429	0	0.125	0.125	0.125	0.125	0.28571429	0	0.125	0.14285714	0.125
M0317	0	0.33333333	0.08	0.11111111	0.33333333	0	0.04545455	0.15384615	0.16666667	0.08333333	0.2	0.44444444	0.33333333	0.18181818	0.33333333	0.33333333	0.33333333	0.44444444	0.09090909	0	0.04545455	0.3	0.22222222	0.1	0.5	0.2	0.2	0.2	0.33333333	0	0.13333333	0.07142857	0	0.06666667	0.2	0.1	0.07407407	0.23529412	0.33333333	0.11111111	0.2	0.2	0.2	0.2	0.09090909	0.22222222	0.2	0.22222222	0
M0263	0	0.1	0.19354839	0.05263158	0.1	0.12	0.26923077	0.19047619	0.09090909	0.15	0.04761905	0.0952381	0.08333333	0.04545455	0.1	0.1	0.1	0	0.1	0.22222222	0.26923077	0	0	0.10526316	0.04166667	0.04761905	0.04761905	0.04761905	0.1	0.1	0.17391304	0.13636364	0	0.08333333	0.04761905	0.10526316	0.21875	0.14814815	0.1	0	0.04761905	0.04761905	0.04761905	0.04761905	0.1	0	0.04761905	0.05	0.1
M0264	0	0.15384615	0.36363636	0.08333333	0.15384615	0.5	0.52941176	0.125	0.13333333	0.45454545	0.07142857	0.14285714	0.11764706	0.06666667	0.15384615	0.15384615	0.15384615	0	0.15384615	0.25	0.52941176	0	0	0.16666667	0.05882353	0.07142857	0.07142857	0.07142857	0.15384615	0.15384615	0.25	0.125	0	0.11764706	0.07142857	0.16666667	0.28	0.2	0.15384615	0	0.07142857	0.07142857	0.07142857	0.07142857	0.15384615	0	0.07142857	0.07692308	0.15384615
M0268	0	0.33333333	0	0	0.33333333	0.07692308	0	0.1	0.11111111	0	0	0.28571429	0.2	0	0.33333333	0.33333333	0.33333333	0.28571429	0	0	0	0.8	0.75	0	0.22222222	0	0	0	0.33333333	0.33333333	0.18181818	0.22222222	0	0	0	0	0	0.13333333	0.33333333	0	0	0	0	0	0	0.75	0	0.4	0
M0269	0	0.14285714	0.15	0	0.14285714	0.27272727	0.1875	0.1	0.11111111	0.8	0	0.125	0.09090909	0	0.14285714	0.14285714	0.14285714	0	0.14285714	0.6	0.1875	0	0	0.16666667	0	0	0	0	0.14285714	0.14285714	0.08333333	0.1	0	0.09090909	0	0.16666667	0.13636364	0.13333333	0.14285714	0	0	0	0	0	0.14285714	0	0	0.16666667	0.14285714
M0270	0	0	0	0	0	0	0	0	0	0	0	0	0	0	0	0	0	0	0	0	0	0	0	0	0	0	0	0	0	0	0	0	0	0	0	0	0	0	0	0	0	0	0	0	0	0	0	0	0
M0271	0	0	0.19047619	0	0	0.14285714	0.23529412	0.18181818	0.09090909	0.22222222	0.11111111	0	0	0	0	0	0	0	0	0.25	0.23529412	0	0	0	0	0.11111111	0.11111111	0.11111111	0	0	0	0.18181818	0	0.16666667	0.11111111	0	0.08	0	0	0.14285714	0.11111111	0.11111111	0.11111111	0.11111111	0	0	0.11111111	0	0.25
M0272	0	0.125	0.2	0.16666667	0.125	0.07142857	0.33333333	0.5	0.1	0.25	0.125	0.11111111	0.18181818	0.11111111	0.125	0.125	0.125	0	0.125	0.125	0.33333333	0	0	0.14285714	0.09090909	0.125	0.125	0.125	0.125	0.28571429	0.16666667	0.5	0	0.3	0.125	0.14285714	0.13043478	0.125	0.125	0	0.125	0.125	0.125	0.125	0.125	0	0.125	0	0.8
M0274	0	0.18181818	0.12	0.1	0.18181818	0	0.2	0.33333333	0.25	0.16666667	0.18181818	0.16666667	0.21428571	0.16666667	0.18181818	0.18181818	0.18181818	0	0.3	0	0.2	0	0	0.2	0.14285714	0.18181818	0.18181818	0.18181818	0.18181818	0.08333333	0.05882353	0.23076923	0	0.41666667	0.18181818	0.2	0.2	0.22222222	0.18181818	0	0.18181818	0.18181818	0.18181818	0.18181818	0.3	0	0.18181818	0.09090909	0.3
M0275	0	0.15384615	0.30434783	0.08333333	0.15384615	0.23529412	0.44444444	0.28571429	0.21428571	0.33333333	0.15384615	0.14285714	0.1875	0.14285714	0.15384615	0.15384615	0.15384615	0	0.25	0.15384615	0.44444444	0	0	0.16666667	0.125	0.15384615	0.15384615	0.15384615	0.15384615	0.07142857	0.05263158	0.2	0	0.35714286	0.15384615	0.16666667	0.28	0.2	0.15384615	0	0.15384615	0.15384615	0.15384615	0.15384615	0.25	0	0.15384615	0.07692308	0.25
M0276	0	0.16666667	0.1	0.66666667	0.16666667	0	0.05882353	0.11111111	0.125	0.14285714	0.16666667	0.14285714	0.22222222	0.33333333	0.16666667	0.16666667	0.16666667	0	0.16666667	0	0.05882353	0	0	0.2	0.25	0.16666667	0.16666667	0.16666667	0.16666667	0	0	0.11111111	0	0.1	0.16666667	0.2	0.09090909	0.14285714	0.16666667	0	0.16666667	0.16666667	0.16666667	0.16666667	0.16666667	0	0.16666667	0	0
M0277	0	0	0.30434783	0	0	0.75	0.36842105	0.05882353	0	0.23076923	0	0	0.05555556	0	0	0	0	0	0	0.25	0.36842105	0.06666667	0	0	0	0	0	0	0	0.15384615	0.17647059	0.125	0	0	0	0	0.18518519	0.04347826	0	0	0	0	0	0	0	0	0	0	0.07142857
M0278	0	0	0	0	0	0	0	0	0	0	0	0	0	0	0	0	0	0	0	0	0	0	0	0	0	0	0	0	0	0	0	0	0	0	0	0	0	0	0	0	0	0	0	0	0	0	0	0	0
M0279	0	0.125	0.09090909	0.16666667	0.125	0	0.05263158	0.09090909	0.1	0.11111111	0.125	0.11111111	0.18181818	0.25	0.125	0.125	0.125	0	0.125	0	0.05263158	0	0	0.14285714	0.2	0.125	0.125	0.125	0.125	0	0	0.09090909	0	0.08333333	0.125	0.14285714	0.08333333	0.125	0.125	0	0.125	0.125	0.125	0.125	0.125	0	0.125	0	0
M0280	0	0.1	0.13043478	0.125	0.1	0.13333333	0.22222222	0.27272727	0.18181818	0.09090909	0.1	0.09090909	0.07142857	0.09090909	0.1	0.1	0.1	0	0.1	0	0.22222222	0.09090909	0.11111111	0.11111111	0.07692308	0.1	0.1	0.1	0.1	0.22222222	0.06666667	0.4	0	0.25	0.1	0.11111111	0.07692308	0.05263158	0.1	0	0.1	0.1	0.1	0.1	0.1	0.11111111	0.1	0	0.375
M0281	0	0.09090909	0.42105263	0.11111111	0.09090909	0.28571429	0.27777778	0.07142857	0.07692308	0.3	0.09090909	0.08333333	0.14285714	0.18181818	0.09090909	0.09090909	0.09090909	0	0.09090909	0.2	0.27777778	0	0	0.1	0.15384615	0.09090909	0.09090909	0.09090909	0.09090909	0	0	0.07142857	0	0.06666667	0.09090909	0.1	0.26086957	0.10526316	0.09090909	0	0.09090909	0.09090909	0.09090909	0.09090909	0.09090909	0	0.09090909	0	0
M0282	0	0.14285714	0.04545455	0.2	0.14285714	0	0.05555556	0.1	0.66666667	0.125	1	0.125	0.2	0.125	0.14285714	0.14285714	0.14285714	0	0.33333333	0	0.05555556	0	0	0.16666667	0.1	1	1	1	0.14285714	0	0	0.1	0	0.2	1	0.16666667	0.04166667	0.13333333	0.14285714	0.5	1	1	1	1	0.33333333	0	1	0	0
M0283	0	0.33333333	0	0	0.33333333	0	0	0.22222222	0.11111111	0.125	0	0.28571429	0.09090909	0	0.33333333	0.33333333	0.33333333	0.28571429	0.33333333	0	0	0.125	0.16666667	0.16666667	0.1	0	0	0	0.33333333	0	0.08333333	0	0	0.09090909	0	0.16666667	0.04166667	0.21428571	0.33333333	0	0	0	0	0	0.33333333	0.16666667	0	0.4	0
M0284	0	0.2	0.08	0.11111111	0.2	0	0.04545455	0.07142857	0.07692308	0.08333333	0.09090909	0.3	0.33333333	0.18181818	0.2	0.2	0.2	0.18181818	0.09090909	0	0.04545455	0.18181818	0.1	0.1	0.5	0.09090909	0.09090909	0.09090909	0.2	0	0.0625	0.07142857	0	0.14285714	0.09090909	0.1	0.11538462	0.3125	0.2	0	0.09090909	0.09090909	0.09090909	0.09090909	0.09090909	0.1	0.09090909	0.1	0
M0285	0	0.33333333	0.04545455	0.2	0.33333333	0	0.05555556	0.22222222	0.42857143	0.28571429	0.33333333	0.28571429	0.2	0.125	0.33333333	0.33333333	0.33333333	0	1	0	0.05555556	0	0	0.4	0.1	0.33333333	0.33333333	0.33333333	0.33333333	0	0	0.1	0	0.33333333	0.33333333	0.4	0.08695652	0.30769231	0.33333333	0	0.33333333	0.33333333	0.33333333	0.33333333	1	0	0.33333333	0.16666667	0
M0286	0	0.11111111	0.04166667	0.14285714	0.11111111	0	0.05	0.08333333	0.33333333	0.1	0.25	0.1	0.07692308	0.1	0.11111111	0.11111111	0.11111111	0	0.25	0	0.05	0	0	0.125	0.08333333	0.25	0.25	0.25	0.11111111	0	0	0.08333333	0	0.16666667	0.25	0.125	0.08	0.11764706	0.11111111	0.14285714	0.25	0.25	0.25	0.25	0.25	0	0.25	0.125	0
M0289	0	0.125	0.09090909	0.16666667	0.125	0	0.17647059	0.5	0.1	0.11111111	0.125	0.11111111	0.08333333	0.11111111	0.125	0.125	0.125	0	0.125	0	0.17647059	0	0	0.14285714	0.09090909	0.125	0.125	0.125	0.125	0.125	0.07692308	0.2	0	0.3	0.125	0.14285714	0.08333333	0.05882353	0.125	0	0.125	0.125	0.125	0.125	0.125	0	0.125	0	0.5
M0290	0	0	0	0	0	0	0	0	0.3333333	0	0.5	0	0	0	0	0	0	0	0	0	0	0	0	0	0	0.5	0.5	0.5	0	0	0	0	0	0	0.5	0	0	0	0	1	0.5	0.5	0.5	0.5	0	0	0.5	0	0
M0291	0	0	0	0	0	0.07692308	0	0	0.11111111	0	0	0	0	0	0	0	0	0	0	0	0	0.28571429	0.16666667	0	0	0	0	0	0	0.33333333	0	0.22222222	0	0	0	0	0	0	0	0	0	0	0	0	0	0.16666667	0	0	0
M0294	0	0.08333333	0.2173913	0	0.08333333	0.26666667	0.33333333	0.23076923	0	0.27272727	0	0.07692308	0.13333333	0	0.08333333	0.08333333	0.08333333	0.07692308	0	0.44444444	0.33333333	0.07692308	0.09090909	0	0.06666667	0	0	0	0.08333333	0.08333333	0.2	0.23076923	0	0.13333333	0	0	0.11111111	0.1	0.08333333	0	0	0	0	0	0	0.09090909	0	0.09090909	0.3
M0297	0	0	0.04545455	0	0	0.07692308	0.05555556	0.1	0	0.125	0	0	0.09090909	0	0	0	0	0	0	0.14285714	0.05555556	0.125	0	0	0	0	0	0	0	0.14285714	0.08333333	0.22222222	0	0	0	0	0.04166667	0.0625	0	0	0	0	0	0	0	0	0	0	0.14285714
M0298	0	0.1	0.13043478	0.125	0.1	0	0.22222222	0.4	0.08333333	0.09090909	0.1	0.09090909	0.07142857	0.09090909	0.1	0.1	0.1	0	0.1	0	0.22222222	0	0	0.11111111	0.07692308	0.1	0.1	0.1	0.1	0.1	0.06666667	0.27272727	0	0.25	0.1	0.11111111	0.07692308	0.05263158	0.1	0	0.1	0.1	0.1	0.1	0.1	0	0.1	0	0.375
M0299	0	0	0	0	0	0	0	0	0.3333333	0	0.5	0	0	0	0	0	0	0	0	0	0	0	0	0	0	0.5	0.5	0.5	0	0	0	0	0	0	0.5	0	0	0	0	1	0.5	0.5	0.5	0.5	0	0	0.5	0	0
M0300	0	0.14285714	0.04545455	0.2	0.14285714	0	0.05555556	0.1	0.66666667	0.125	1	0.125	0.2	0.125	0.14285714	0.14285714	0.14285714	0	0.33333333	0	0.05555556	0	0	0.16666667	0.1	1	1	1	0.14285714	0	0	0.1	0	0.2	1	0.16666667	0.04166667	0.13333333	0.14285714	0.5	1	1	1	1	0.33333333	0	1	0	0
M0301	0	1	0.04545455	0.2	1	0	0.05555556	0.375	0.25	0.28571429	0.14285714	0.8	0.33333333	0.125	1	1	1	0.28571429	0.33333333	0	0.05555556	0.28571429	0.4	0.4	0.375	0.14285714	0.14285714	0.14285714	1	0	0.18181818	0.1	0	0.2	0.14285714	0.4	0.04166667	0.30769231	1	0	0.14285714	0.14285714	0.14285714	0.14285714	0.33333333	0.4	0.14285714	0.75	0
M0302	0	0.33333333	0.03846154	0.11111111	0.33333333	0	0.04545455	0.25	0.55555556	0.18181818	0.5	0.3	0.23076923	0.08333333	0.33333333	0.33333333	0.33333333	0.18181818	0.5	0	0.04545455	0.08333333	0.1	0.22222222	0.15384615	0.5	0.5	0.5	0.33333333	0	0.0625	0.07142857	0	0.23076923	0.5	0.22222222	0.07407407	0.3125	0.33333333	0.25	0.5	0.5	0.5	0.5	0.5	0.1	0.5	0.22222222	0
M0303	0	0.57142857	0.04	0.125	0.57142857	0	0.04761905	0.27272727	0.44444444	0.2	0.375	0.71428571	0.25	0.09090909	0.57142857	0.57142857	0.57142857	0.33333333	0.22222222	0	0.04761905	0.33333333	0.25	0.25	0.4	0.375	0.375	0.375	0.57142857	0	0.14285714	0.07692308	0	0.15384615	0.375	0.25	0.03703704	0.25	0.57142857	0.28571429	0.375	0.375	0.375	0.375	0.22222222	0.25	0.375	0.42857143	0
M0304	0	0.25	0.04166667	0	0.25	0.06666667	0.10526316	0.3	0.09090909	0.22222222	0	0.22222222	0.27272727	0	0.25	0.25	0.25	0.22222222	0.11111111	0.11111111	0.10526316	0.1	0.125	0.125	0.18181818	0	0	0	0.25	0.11111111	0.25	0.18181818	0	0.07692308	0	0.125	0.08	0.35714286	0.25	0	0	0	0	0	0.11111111	0.125	0	0.28571429	0.11111111
M0306	0	0	0.35	0	0	0.38461538	0.35294118	0.07142857	0	0.3	0	0	0.06666667	0	0	0	0	0	0	0.5	0.35294118	0	0	0	0	0	0	0	0	0.09090909	0.13333333	0.07142857	0	0	0	0	0.31818182	0.05	0	0	0	0	0	0	0	0	0	0	0.09090909
M0307	0	0.11111111	0	0	0.11111111	0	0	0.08333333	0.5	0.1	0.25	0.1	0	0	0.11111111	0.11111111	0.11111111	0	0.11111111	0	0	0.1	0.125	0.125	0	0.25	0.25	0.25	0.11111111	0.11111111	0	0.08333333	0	0.07692308	0.25	0.125	0.03846154	0.05555556	0.11111111	0.33333333	0.25	0.25	0.25	0.25	0.11111111	0.125	0.25	0.125	0
M0308	0	0.2	0	0	0.2	0	0	0.125	0.14285714	0.16666667	0	0.16666667	0	0	0.2	0.2	0.2	0	0.5	0	0	0	0	0.25	0	0	0	0	0.2	0	0	0	0	0.11111111	0	0.25	0.04545455	0.15384615	0.2	0	0	0	0	0	0.5	0	0	0.25	0
M0310	0	0.2	0	0	0.2	0	0	0.125	0.33333333	0.16666667	0.2	0.16666667	0	0	0.2	0.2	0.2	0	0.2	0	0	0	0	0.25	0	0.2	0.2	0.2	0.2	0	0	0	0	0.11111111	0.2	0.25	0.04545455	0.07142857	0.2	0.33333333	0.2	0.2	0.2	0.2	0.2	0	0.2	0.25	0
M0311	0	0.28571429	0.2	0.16666667	0.28571429	0.25	0.25	0.2	0.22222222	1	0.125	0.25	0.18181818	0.11111111	0.28571429	0.28571429	0.28571429	0	0.28571429	0.5	0.25	0	0	0.33333333	0.09090909	0.125	0.125	0.125	0.28571429	0.125	0.07692308	0.2	0	0.18181818	0.125	0.33333333	0.18181818	0.2	0.28571429	0	0.125	0.125	0.125	0.125	0.28571429	0	0.125	0.14285714	0.125
M0312	0	0.125	0.2	0.16666667	0.125	0.07142857	0.33333333	0.33333333	0.1	0.25	0.125	0.11111111	0.18181818	0.11111111	0.125	0.125	0.125	0	0.125	0.125	0.33333333	0	0	0.14285714	0.09090909	0.125	0.125	0.125	0.125	0.125	0.16666667	0.71428571	0	0.3	0.125	0.14285714	0.08333333	0.2	0.125	0	0.125	0.125	0.125	0.125	0.125	0	0.125	0	0.5
M0313	0	1	0.04545455	0.2	1	0	0.05555556	0.375	0.25	0.28571429	0.14285714	0.8	0.33333333	0.125	1	1	1	0.28571429	0.33333333	0	0.05555556	0.28571429	0.4	0.4	0.375	0.14285714	0.14285714	0.14285714	1	0	0.18181818	0.1	0	0.2	0.14285714	0.4	0.04166667	0.30769231	1	0	0.14285714	0.14285714	0.14285714	0.14285714	0.33333333	0.4	0.14285714	0.75	0
M0316	0	0.42857143	0.13636364	0.14285714	0.42857143	0.14285714	0.16666667	0.18181818	0.2	0.1	0.25	0.375	0.27272727	0.1	0.42857143	0.42857143	0.42857143	0.22222222	0.11111111	0	0.16666667	0.22222222	0.28571429	0.125	0.3	0.25	0.25	0.25	0.42857143	0	0.15384615	0.08333333	0	0.07692308	0.25	0.125	0.03846154	0.1875	0.42857143	0.14285714	0.25	0.25	0.25	0.25	0.11111111	0.28571429	0.25	0.28571429	0
M0318	0	0.25	0.04166667	0.14285714	0.25	0	0.05	0.18181818	0.71428571	0.22222222	0.66666667	0.22222222	0.16666667	0.1	0.25	0.25	0.25	0	0.66666667	0	0.05	0	0	0.28571429	0.08333333	0.66666667	0.66666667	0.66666667	0.25	0	0	0.08333333	0	0.27272727	0.66666667	0.28571429	0.08	0.26666667	0.25	0.33333333	0.66666667	0.66666667	0.66666667	0.66666667	0.66666667	0	0.66666667	0.125	0
M0319	0	0.07692308	0.31818182	0.09090909	0.07692308	0.53846154	0.47058824	0.13333333	0.06666667	0.36363636	0.07692308	0.07142857	0.125	0.07142857	0.07692308	0.07692308	0.07692308	0	0.07692308	0.4	0.47058824	0	0	0.08333333	0.0625	0.07692308	0.07692308	0.07692308	0.07692308	0.07692308	0.26666667	0.21428571	0	0.05882353	0.07692308	0.08333333	0.24	0.15	0.07692308	0	0.07692308	0.07692308	0.07692308	0.07692308	0.07692308	0	0.07692308	0	0.07692308
M0321	0	0.14285714	0.04545455	0.2	0.14285714	0	0.05555556	0.1	0.66666667	0.125	1	0.125	0.2	0.125	0.14285714	0.14285714	0.14285714	0	0.33333333	0	0.05555556	0	0	0.16666667	0.1	1	1	1	0.14285714	0	0	0.1	0	0.2	1	0.16666667	0.04166667	0.13333333	0.14285714	0.5	1	1	1	1	0.33333333	0	1	0	0
[truncated: 229 more columns]
