# Supplementary material for: Is EC class predictable from reaction mechanism?
Source: BMC Bioinformatics. 2012 Apr 24;13:60. doi: 10.1186/1471-2105-13-60 (PMC3368749; doi:10.1186/1471-2105-13-60)
Supplement: Additional file 6 — The values of mechanistic similarity descriptors used in this work. [file 1471-2105-13-60-S6.CSV]

	M0001	M0002	M0003	M0004	M0005	M0006	M0007	M0008	M0009	M0010	M0011	M0012	M0013	M0014	M0015	M0016	M0017	M0018	M0019	M0020	M0021	M0022	M0023	M0024	M0025	M0026	M0027	M0028	M0029	M0030	M0031	M0032	M0033	M0034	M0035	M0036	M0037	M0038	M0039	M0040	M0041	M0042	M0043	M0044	M0045	M0046	M0047	M0048	M0049
M0001	1	0.0812357	0.07872514	0.08247423	0.06418919	0.11392405	0.20805369	0.15384615	0.03448276	0.17647059	0.05882353	0.05263158	0.09072022	0.056	0.05882353	0.11258278	0.04347826	0.05150215	0.03846154	0.05527638	0.18067979	0.08737864	0.10526316	0.08108108	0.14545455	0.06060606	0.09756098	0.05	0.05571848	0.14186851	0.06767323	0.23620309	0.12	0.05935692	0.09756098	0.08247423	0.09535305	0.03580563	0.06060606	0	0.06060606	0.03448276	0.06870229	0.09090909	0.07142857	0.05882353	0.08247423	0.09756098	0.11729141
M0002	0.0812357	1	0.15037594	0.16666667	0.2987013	0.06894956	0.17537313	0.2195122	0.06060606	0.16666667	0.07692308	0.2	0.17073171	0.10964333	0.20689655	0.28571429	0.18421053	0.2	0.08247423	0.08686702	0.125	0.26168224	0.23076923	0.27194861	0.32911392	0.12	0.13513514	0.09090909	0.38461538	0.03448276	0.13603171	0.16451017	0.09297913	0.11111111	0.13513514	0.19402985	0.15384615	0.17779024	0.15294118	0	0.12	0.12	0.11258278	0.14893617	0.20689655	0.16666667	0.14832536	0.16666667	0.15331808
M0003	0.07872514	0.15037594	1	0.13513514	0.15037594	0.16580311	0.13671642	0.14084507	0.05882353	0.25	0.09090909	0.08463435	0.13846986	0.08910891	0.09090909	0.18824464	0.12303881	0.10900474	0.09756098	0.18519423	0.2326284	0.17073171	0.16666667	0.15129151	0.10493179	0.3125	0.16129032	0.22330097	0.14100677	0.0137999	0.16438356	0.15387582	0.11069135	0.12333937	0.16129032	0.13513514	0.11034142	0.16212339	0.38461538	0	0.3125	0.14146341	0.11702128	0.16129032	0.125	0.09090909	0.1559633	0.16129032	0.16125026
M0004	0.08247423	0.16666667	0.13513514	1	0.142857143	0.055865922	0.195121951	0.071428571	0.04166667	0.09090909	0.071428571	0.11111111	0.10526316	0.05263158	0.25	0.111111111	0.166666667	0.2	0.042105263	0.05726872	0.10526316	0.16666667	0.25	0.092198582	0.087378641	0.176470588	0.105263158	0.132075472	0.064516129	0	0.058823529	0.072992701	0.05263158	0.03907638	0.105263158	0.086206897	0.07526882	0.095890411	0.176470588	0	0.176470588	0.111111111	0.2	0.08247423	0.073619632	0.25	0.086206897	0.1627907	0.061946903
M0005	0.06418919	0.2987013	0.15037594	0.14285714	1	0.06894956	0.145686	0.2244898	0.08247423	0.18727915	0.05	0.18421053	0.11925383	0.05660377	0.16666667	0.25	0.38461538	0.24444444	0.04651163	0.0654828	0.14149234	0.32352941	0.14832536	0.3740458	0.19047619	0.12	0.0729927	0.05945946	0.21817596	0.04651163	0.10760781	0.07784431	0.04819841	0.1031665	0.0729927	0.12149533	0.12054329	0.19521912	0.1221374	0	0.12	0.12	0.09090909	0.0812357	0.10526316	0.20689655	0.08387097	0.15384615	0.11792976
M0006	0.11392405	0.06894956	0.16580311	0.05586592	0.06894956	1	0.09565217	0.04857013	0.03703704	0.0899654	0.02564103	0.17647059	0.0803004	0.015625	0.04347826	0.05162524	0.09323237	0.09513274	0.01149425	0.10080645	0.08499096	0.07526882	0.05586592	0.09819381	0.08044902	0.04046243	0.02564103	0.03278689	0.03863244	0.08938547	0.06408706	0.08862526	0.04603774	0.05749366	0.02564103	0.02272727	0.05500451	0.07163944	0.04046243	0	0.04046243	0.04046243	0.04564315	0.02040816	0.01818182	0.05263158	0.02272727	0.04477612	0.10249036
M0007	0.20805369	0.17537313	0.13671642	0.19512195	0.145686	0.09565217	1	0.14164905	0.03448276	0.26126126	0.05882353	0.12149533	0.14628821	0.05319149	0.2	0.10344828	0.14285714	0.16666667	0.0441989	0.12643678	0.56862745	0.16129032	0.2173913	0.15341959	0.12299465	0.125	0.09756098	0.09090909	0.07462687	0.07960742	0.12859097	0.17647059	0.09803922	0.10342731	0.09756098	0.08247423	0.13207547	0.10319539	0.125	0	0.125	0.09090909	0.13076923	0.07865169	0.07142857	0.2	0.08247423	0.14285714	0.16962025
M0008	0.15384615	0.2195122	0.14084507	0.07142857	0.2244898	0.04857013	0.14164905	1	0.11111111	0.13898305	0.16666667	0.15384615	0.17791411	0.16129032	0.10526316	0.38461538	0.17391304	0.07142857	0.07692308	0.04695135	0.15879828	0.12166172	0.26315789	0.1281337	0.17647059	0.13513514	0.27272727	0.10526316	0.18942731	0.07462687	0.08041073	0.20535714	0.09923664	0.08733107	0.27272727	0.23076923	0.17073171	0.07526882	0.13513514	0	0.13513514	0.08247423	0.05960265	0.3125	0.16666667	0.10526316	0.25842697	0.23529412	0.19714964
M0009	0.034482759	0.060606061	0.058823529	0.041666667	0.082474227	0.037037037	0.034482759	0.111111111	1	0.105263158	0.142857143	0.034482759	0.056910569	0.058823529	0.090909091	0.090909091	0.097560976	0.086956522	0.084337349	0.025641026	0.05882353	0.034482759	0.119402985	0.050955414	0.082474227	0.2	0.333333333	0.2	0.081081081	0.038461538	0.044776119	0.132075472	0.071428571	0.040462428	0.333333333	0.162790698	0.062992126	0.060606061	0.090909091	0.2	0.2	0.12	0.071428571	0.2	0.153846154	0.090909091	0.136363636	0.212121212	0.076923077
M0010	0.17647059	0.16666667	0.25	0.09090909	0.18727915	0.0899654	0.26126126	0.13898305	0.10526316	1	0.11111111	0.09865471	0.10526316	0.08527132	0.11111111	0.17318436	0.17318436	0.12	0.13793103	0.14156285	0.24155405	0.18309859	0.12	0.15930599	0.16666667	0.19047619	0.17647059	0.15384615	0.25543478	0.03550296	0.14487633	0.2034384	0.13744076	0.11392405	0.17647059	0.18309859	0.12299465	0.11000991	0.25	0	0.19047619	0.19318182	0.07142857	0.13513514	0.17977528	0.11111111	0.14285714	0.17647059	0.12149533
M0011	0.05882353	0.07692308	0.09090909	0.07142857	0.05	0.02564103	0.05882353	0.16666667	0.14285714	0.11111111	1	0.03448276	0.08333333	0.125	0.09090909	0.2	0.05882353	0.07142857	0.06666667	0.02941176	0.09090909	0.05882353	0.25	0.03448276	0.07692308	0.26315789	0.6	0.2	0.09090909	0	0.03225806	0.2	0.11111111	0.03846154	0.6	0.25	0.125	0.03703704	0.14285714	0.5	0.26315789	0.15384615	0.11111111	0.5	0.14285714	0.09090909	0.31578947	0.33333333	0.125
M0012	0.05263158	0.2	0.084634347	0.11111111	0.18421053	0.17647059	0.121495327	0.153846154	0.034482759	0.098654709	0.03448276	1	0.122194514	0.01851852	0.125	0.14285714	0.2	0.135135135	0.03448276	0.043360434	0.08603667	0.142857143	0.141304348	0.19601329	0.13924051	0.0862069	0.03448276	0.070063694	0.09756098	0.08552632	0.0619469	0.059602649	0.0397878	0.047619048	0.03448276	0.05	0.03773585	0.111111111	0.11702128	0	0.0862069	0.05882353	0.09375	0.02564103	0.05882353	0.161290323	0.029411765	0.111111111	0.089622642
M0013	0.09072022	0.17073171	0.13846986	0.10526316	0.11925383	0.0803004	0.14628821	0.17791411	0.05691057	0.10526316	0.08333333	0.12219451	1	0.09353905	0.10169492	0.2195122	0.09986034	0.07692308	0.04889976	0.07290371	0.12995271	0.11940299	0.18644068	0.10101363	0.17073171	0.07734807	0.11428571	0.08333333	0.14649682	0.02272727	0.10526316	0.15681234	0.07234043	0.09457132	0.11428571	0.10526316	0.12872577	0.18633913	0.13043478	0	0.07734807	0.06432749	0.07692308	0.13207547	0.06849315	0.08333333	0.12751678	0.14035088	0.32110092
M0014	0.056	0.109643329	0.089108911	0.052631579	0.056603774	0.015625	0.053191489	0.161290323	0.058823529	0.085271318	0.125	0.018518519	0.093539055	1	0.038461538	0.178571429	0.03125	0.034482759	0.055374593	0.023142509	0.07943925	0.070683662	0.142857143	0.043403277	0.069306931	0.095652174	0.184210526	0.073863636	0.09478673	0	0.063981812	0.132352941	0.065088757	0.05	0.184210526	0.162790698	0.135135135	0.050513983	0.095652174	0	0.095652174	0.058823529	0.043478261	0.18705036	0.111111111	0.038461538	0.19760479	0.14893617	0.128743281
M0015	0.05882353	0.20689655	0.09090909	0.25	0.16666667	0.04347826	0.2	0.10526316	0.09090909	0.11111111	0.09090909	0.125	0.10169492	0.03846154	1	0.16129032	0.2	0.25	0.05882353	0.04166667	0.09090909	0.2	0.36363636	0.11340206	0.11111111	0.14285714	0.09090909	0.09090909	0.08	0	0.06666667	0.05882353	0.04166667	0.03604651	0.09090909	0.15384615	0.08	0.11111111	0.26315789	0	0.14285714	0.14285714	0.15384615	0.05882353	0.11111111	0.33333333	0.07142857	0.14285714	0.05586592
M0016	0.11258278	0.28571429	0.18824464	0.11111111	0.25	0.05162524	0.10344828	0.38461538	0.09090909	0.17318436	0.2	0.14285714	0.2195122	0.17857143	0.16129032	1	0.17647059	0.10526316	0.09090909	0.06311637	0.14832536	0.14832536	0.2804878	0.12708126	0.23287671	0.16129032	0.33333333	0.125	0.21518987	0.05095541	0.09289617	0.26506024	0.13769752	0.09478673	0.33333333	0.35483871	0.16814159	0.1481219	0.18309859	0	0.16129032	0.125	0.09375	0.36585366	0.2	0.09756098	0.30666667	0.36363636	0.24193548
M0017	0.043478261	0.184210526	0.123038811	0.166666667	0.384615385	0.093232371	0.142857143	0.173913043	0.097560976	0.173184358	0.058823529	0.2	0.099860335	0.03125	0.2	0.176470588	1	0.235294118	0.038461538	0.072992701	0.12676056	0.26984127	0.166666667	0.149575441	0.153846154	0.161290323	0.058823529	0.058823529	0.120622568	0.03125	0.085883514	0.063291139	0.044776119	0.053955964	0.058823529	0.082474227	0.1	0.14084507	0.097560976	0	0.161290323	0.12	0.105263158	0.043478261	0.071428571	0.25	0.05	0.097560976	0.105263158
M0018	0.05150215	0.2	0.10900474	0.2	0.24444444	0.09513274	0.16666667	0.07142857	0.08695652	0.12	0.07142857	0.13513514	0.07692308	0.03448276	0.25	0.10526316	0.23529412	1	0.02272727	0.07348243	0.1011236	0.25641026	0.2	0.11146752	0.11627907	0.1627907	0.07142857	0.07142857	0.06870229	0.05	0.08277635	0.10526316	0.03448276	0.04148784	0.07142857	0.05882353	0.0880829	0.10854503	0.11111111	0	0.1627907	0.13924051	0.125	0.05	0.04166667	0.36363636	0.05882353	0.13207547	0.0619469
M0019	0.038461538	0.082474227	0.097560976	0.042105263	0.046511628	0.011494253	0.044198895	0.076923077	0.084337349	0.137931034	0.066666667	0.034482759	0.048899756	0.055374593	0.058823529	0.090909091	0.038461538	0.022727273	1	0.059556787	0.05726872	0.038461538	0.077844311	0.050955414	0.064516129	0.100917431	0.126760563	0.157894737	0.298076923	0	0.137931034	0.095435685	0.057401813	0.042471042	0.126760563	0.176470588	0.041800643	0.051502146	0.178571429	0	0.100917431	0.1	0.039697543	0.090909091	0.212121212	0.028571429	0.098901099	0.126760563	0.080786026
M0020	0.055276382	0.086867023	0.185194234	0.057268722	0.065482797	0.100806452	0.126436782	0.046951349	0.025641026	0.141562854	0.029411765	0.043360434	0.072903707	0.023142509	0.041666667	0.063116371	0.072992701	0.073482428	0.059556787	1	0.13076342	0.082474227	0.060606061	0.105414274	0.065482797	0.09375	0.045977011	0.085271318	0.087088916	0.016009852	0.113820199	0.111340206	0.080999243	0.099688347	0.045977011	0.038022814	0.05914718	0.112543381	0.09375	0	0.09375	0.064162754	0.053892216	0.034548944	0.042084168	0.041666667	0.038022814	0.065989848	0.085343228
M0021	0.18067979	0.125	0.2326284	0.10526316	0.14149234	0.08499096	0.56862745	0.15879828	0.05882353	0.24155405	0.09090909	0.08603667	0.12995271	0.07943925	0.09090909	0.14832536	0.12676056	0.1011236	0.05726872	0.13076342	1	0.14285714	0.11111111	0.13667118	0.13668671	0.28571429	0.125	0.12345679	0.12468619	0.07747106	0.17021277	0.22627737	0.12787724	0.11752703	0.125	0.10526316	0.14583333	0.11128929	0.18562874	0	0.28571429	0.11013216	0.0880829	0.11776447	0.09090909	0.09090909	0.13076923	0.125	0.23098996
M0022	0.087378641	0.26168224	0.17073171	0.166666667	0.323529412	0.07526882	0.161290323	0.12166172	0.03448276	0.18309859	0.05882353	0.14285714	0.119402985	0.070683662	0.2	0.148325359	0.26984127	0.25641026	0.03846154	0.082474227	0.14285714	1	0.23529412	0.156626506	0.216216216	0.161290323	0.09756098	0.0862069	0.121813031	0.067961165	0.115241636	0.161290323	0.04868914	0.072265007	0.09756098	0.08247423	0.12244898	0.11471542	0.161290323	0	0.161290323	0.12	0.105263158	0.100917431	0.071428571	0.25	0.10692771	0.16129032	0.11729141
M0023	0.10526316	0.23076923	0.16666667	0.25	0.14832536	0.05586592	0.2173913	0.26315789	0.11940299	0.12	0.25	0.14130435	0.18644068	0.14285714	0.36363636	0.2804878	0.16666667	0.2	0.07784431	0.06060606	0.11111111	0.23529412	1	0.09565217	0.14285714	0.2	0.31578947	0.15384615	0.1011236	0.03448276	0.05882353	0.20689655	0.11627907	0.0619469	0.31578947	0.25	0.17647059	0.10344828	0.2	0	0.2	0.11111111	0.16883117	0.23529412	0.1627907	0.36363636	0.25	0.42857143	0.15384615
M0024	0.08108108	0.27194861	0.15129151	0.09219858	0.3740458	0.09819381	0.15341959	0.1281337	0.05095541	0.15930599	0.03448276	0.19601329	0.10101363	0.04340328	0.11340206	0.12708126	0.14957544	0.11146752	0.05095541	0.10541427	0.13667118	0.15662651	0.09565217	1	0.11702128	0.10769231	0.06060606	0.05762712	0.18361153	0.03773585	0.11008326	0.08843537	0.06007655	0.19506173	0.06060606	0.1013986	0.11835245	0.16522811	0.11235955	0	0.10769231	0.10769231	0.07541899	0.06015987	0.125	0.09090909	0.06606013	0.13445378	0.10131108
M0025	0.14545455	0.32911392	0.10493179	0.08737864	0.19047619	0.08044902	0.12299465	0.17647059	0.08247423	0.16666667	0.07692308	0.13924051	0.17073171	0.06930693	0.11111111	0.23287671	0.15384615	0.11627907	0.06451613	0.0654828	0.13668671	0.21621622	0.14285714	0.11702128	1	0.09090909	0.1011236	0.07692308	0.29807692	0.09422492	0.15384615	0.24711316	0.10769231	0.09073959	0.1011236	0.11111111	0.08855292	0.15606936	0.1221374	0	0.09090909	0.09090909	0.07279693	0.1033275	0.11872146	0.11111111	0.10891089	0.18644068	0.15331808
M0026	0.06060606	0.12	0.3125	0.17647059	0.12	0.04046243	0.125	0.13513514	0.2	0.19047619	0.26315789	0.0862069	0.07734807	0.09565217	0.14285714	0.16129032	0.16129032	0.1627907	0.10091743	0.09375	0.28571429	0.16129032	0.2	0.10769231	0.09090909	1	0.41176471	0.4	0.12751678	0	0.06666667	0.13207547	0.09090909	0.05039788	0.41176471	0.17647059	0.09565217	0.13513514	0.37931034	0.125	1	0.27272727	0.19863014	0.24137931	0.17073171	0.14285714	0.22807018	0.23076923	0.10204082
M0027	0.09756098	0.13513514	0.16129032	0.10526316	0.0729927	0.02564103	0.09756098	0.27272727	0.33333333	0.17647059	0.6	0.03448276	0.11428571	0.18421053	0.09090909	0.33333333	0.05882353	0.07142857	0.12676056	0.04597701	0.125	0.09756098	0.31578947	0.06060606	0.1011236	0.41176471	1	0.33333333	0.14285714	0	0.05960265	0.26315789	0.13636364	0.06578947	1	0.36363636	0.15384615	0.06060606	0.23076923	0.2	0.41176471	0.2	0.13207547	0.5	0.26315789	0.09090909	0.47058824	0.4	0.16129032
M0028	0.05	0.090909091	0.223300971	0.132075472	0.059459459	0.032786885	0.090909091	0.105263158	0.2	0.153846154	0.2	0.070063694	0.083333333	0.073863636	0.090909091	0.125	0.058823529	0.071428571	0.157894737	0.085271318	0.12345679	0.086206897	0.153846154	0.057627119	0.076923077	0.4	0.333333333	1	0.147826087	0	0.073170732	0.125	0.071428571	0.044303797	0.333333333	0.132075472	0.069306931	0.080701754	0.333333333	0.125	0.4	0.217391304	0.166666667	0.2	0.142857143	0.090909091	0.206896552	0.170731707	0.125
M0029	0.05571848	0.38461538	0.14100677	0.06451613	0.21817596	0.03863244	0.07462687	0.18942731	0.08108108	0.25543478	0.09090909	0.09756098	0.14649682	0.09478673	0.08	0.21518987	0.12062257	0.06870229	0.29807692	0.08708892	0.12468619	0.12181303	0.1011236	0.18361153	0.29807692	0.12751678	0.14285714	0.14782609	1	0.02910603	0.18790497	0.17839607	0.10080645	0.09337349	0.14285714	0.17537313	0.07692308	0.14251694	0.18562874	0	0.12751678	0.12	0.05686275	0.14285714	0.18421053	0.05882353	0.15702479	0.12751678	0.20879121
M0030	0.141868512	0.034482759	0.013799901	0	0.046511628	0.089385475	0.079607415	0.074626866	0.038461538	0.035502959	0	0.085526316	0.022727273	0	0	0.050955414	0.03125	0.05	0	0.016009852	0.07747106	0.067961165	0.034482759	0.037735849	0.094224924	0	0	0	0.029106029	1	0.040330264	0.067961165	0.025641026	0.020543406	0	0	0.022727273	0.018867925	0	0	0	0	0	0	0	0.038461538	0	0	0.046263345
M0031	0.06767323	0.13603171	0.16438356	0.05882353	0.10760781	0.06408706	0.12859097	0.08041073	0.04477612	0.14487633	0.03225806	0.0619469	0.10526316	0.06398181	0.06666667	0.09289617	0.08588351	0.08277635	0.13793103	0.1138202	0.17021277	0.11524164	0.05882353	0.11008326	0.15384615	0.06666667	0.05960265	0.07317073	0.18790497	0.04033026	1	0.14795918	0.08433735	0.08764524	0.05960265	0.05263158	0.0948466	0.11555009	0.10526316	0	0.06666667	0.08196721	0.04651163	0.07526882	0.05263158	0.08270677	0.07784431	0.08108108	0.15929878
M0032	0.23620309	0.16451017	0.15387582	0.0729927	0.07784431	0.08862526	0.17647059	0.20535714	0.13207547	0.2034384	0.2	0.05960265	0.15681234	0.13235294	0.05882353	0.26506024	0.06329114	0.10526316	0.09543568	0.11134021	0.22627737	0.16129032	0.20689655	0.08843537	0.24711316	0.13207547	0.26315789	0.125	0.17839607	0.06796117	0.14795918	1	0.276411	0.08060453	0.26315789	0.2173913	0.1882716	0.05931808	0.14545455	0	0.13207547	0.08	0.05945946	0.20171674	0.14285714	0.05882353	0.225	0.23529412	0.18918919
M0033	0.12	0.09297913	0.11069135	0.05263158	0.04819841	0.04603774	0.09803922	0.09923664	0.07142857	0.13744076	0.11111111	0.0397878	0.07234043	0.06508876	0.04166667	0.13769752	0.04477612	0.03448276	0.05740181	0.08099924	0.12787724	0.04868914	0.11627907	0.06007655	0.10769231	0.09090909	0.13636364	0.07142857	0.10080645	0.02564103	0.08433735	0.276411	1	0.05263158	0.13636364	0.11111111	0.09589041	0.03896104	0.09090909	0	0.09090909	0.05263158	0.04651163	0.09803922	0.09489051	0.04166667	0.11111111	0.13636364	0.09604207
M0034	0.059356923	0.11111111	0.12333937	0.03907638	0.103166496	0.05749366	0.103427312	0.087331066	0.04046243	0.11392405	0.03846154	0.047619048	0.094571321	0.05	0.03604651	0.09478673	0.053955964	0.04148784	0.04247104	0.099688347	0.11752703	0.07226501	0.0619469	0.195061728	0.09073959	0.05039788	0.06578947	0.0443038	0.093373494	0.020543406	0.08764524	0.08060453	0.05263158	1	0.06578947	0.070485194	0.106858254	0.074750258	0.05643341	0	0.05039788	0.0443038	0.06347063	0.068994531	0.0616622	0.02857143	0.06911447	0.06930693	0.091173826
M0035	0.09756098	0.13513514	0.16129032	0.10526316	0.0729927	0.02564103	0.09756098	0.27272727	0.33333333	0.17647059	0.6	0.03448276	0.11428571	0.18421053	0.09090909	0.33333333	0.05882353	0.07142857	0.12676056	0.04597701	0.125	0.09756098	0.31578947	0.06060606	0.1011236	0.41176471	1	0.33333333	0.14285714	0	0.05960265	0.26315789	0.13636364	0.06578947	1	0.36363636	0.15384615	0.06060606	0.23076923	0.2	0.41176471	0.2	0.13207547	0.5	0.26315789	0.09090909	0.47058824	0.4	0.16129032
M0036	0.082474227	0.194029851	0.135135135	0.086206897	0.121495327	0.022727273	0.082474227	0.230769231	0.162790698	0.183098592	0.25	0.05	0.105263158	0.162790698	0.153846154	0.35483871	0.082474227	0.058823529	0.176470588	0.038022814	0.10526316	0.082474227	0.25	0.101398601	0.111111111	0.176470588	0.363636364	0.132075472	0.175373134	0	0.052631579	0.217391304	0.111111111	0.070485194	0.363636364	1	0.166077739	0.100917431	0.228070175	0	0.176470588	0.105263158	0.070063694	0.272727273	0.428571429	0.071428571	0.285714286	0.363636364	0.166666667
M0037	0.09535305	0.153846154	0.110341415	0.07526882	0.120543294	0.05500451	0.13207547	0.17073171	0.06299213	0.122994652	0.125	0.03773585	0.128725772	0.13513514	0.08	0.16814159	0.1	0.0880829	0.041800643	0.05914718	0.14583333	0.12244898	0.176470588	0.11835245	0.08855292	0.095652174	0.153846154	0.069306931	0.076923077	0.02272727	0.094846601	0.188271605	0.095890411	0.106858254	0.153846154	0.166077739	1	0.08270677	0.095652174	0	0.095652174	0.088709677	0.111111111	0.155	0.08433735	0.08	0.158301158	0.173913043	0.134587554
M0038	0.03580563	0.17779024	0.16212339	0.09589041	0.19521912	0.07163944	0.10319539	0.07526882	0.06060606	0.11000991	0.03703704	0.11111111	0.18633913	0.05051398	0.11111111	0.1481219	0.14084507	0.10854503	0.05150215	0.11254338	0.11128929	0.11471542	0.10344828	0.16522811	0.15606936	0.13513514	0.06060606	0.08070175	0.14251694	0.01886792	0.11555009	0.05931808	0.03896104	0.07475026	0.06060606	0.10091743	0.08270677	1	0.14545455	0	0.13513514	0.07692308	0.08108108	0.06649111	0.10526316	0.08247423	0.06824926	0.2173913	0.16576715
M0039	0.06060606	0.15294118	0.38461538	0.17647059	0.1221374	0.04046243	0.125	0.13513514	0.09090909	0.25	0.14285714	0.11702128	0.13043478	0.09565217	0.26315789	0.18309859	0.09756098	0.11111111	0.17857143	0.09375	0.18562874	0.16129032	0.2	0.11235955	0.1221374	0.37931034	0.23076923	0.33333333	0.18562874	0	0.10526316	0.14545455	0.09090909	0.05643341	0.23076923	0.22807018	0.09565217	0.14545455	1	0	0.37931034	0.2	0.14942529	0.16129032	0.23529412	0.14285714	0.17647059	0.23076923	0.14893617
M0040	0	0	0	0	0	0	0	0	0.2	0	0.5	0	0	0	0	0	0	0	0	0	0	0	0	0	0	0.125	0.2	0.125	0	0	0	0	0	0	0.2	0	0	0	0	1	0.125	0.07142857	0.06666667	0.25	0	0	0.05263158	0	0
M0041	0.06060606	0.12	0.3125	0.17647059	0.12	0.04046243	0.125	0.13513514	0.2	0.19047619	0.26315789	0.0862069	0.07734807	0.09565217	0.14285714	0.16129032	0.16129032	0.1627907	0.10091743	0.09375	0.28571429	0.16129032	0.2	0.10769231	0.09090909	1	0.41176471	0.4	0.12751678	0	0.06666667	0.13207547	0.09090909	0.05039788	0.41176471	0.17647059	0.09565217	0.13513514	0.37931034	0.125	1	0.27272727	0.19863014	0.24137931	0.17073171	0.14285714	0.22807018	0.23076923	0.10204082
M0042	0.03448276	0.12	0.141463415	0.111111111	0.12	0.040462428	0.090909091	0.08247423	0.12	0.193181818	0.153846154	0.05882353	0.06432749	0.05882353	0.142857143	0.125	0.12	0.13924051	0.1	0.064162754	0.11013216	0.12	0.11111111	0.10769231	0.090909091	0.272727273	0.2	0.217391304	0.12	0	0.081967213	0.08	0.05263158	0.0443038	0.2	0.105263158	0.088709677	0.076923077	0.2	0.071428571	0.272727273	1	0.34615385	0.125	0.108910891	0.14285714	0.153846154	0.090909091	0.08433735
M0043	0.06870229	0.11258278	0.11702128	0.2	0.090909091	0.045643154	0.130769231	0.05960265	0.071428571	0.07142857	0.111111111	0.09375	0.07692308	0.04347826	0.153846154	0.09375	0.105263158	0.125	0.039697543	0.05389222	0.0880829	0.10526316	0.16883117	0.075418994	0.072796935	0.198630137	0.132075472	0.16666667	0.056862745	0	0.046511628	0.059459459	0.04651163	0.06347063	0.132075472	0.070063694	0.111111111	0.081081081	0.149425287	0.06666667	0.198630137	0.34615385	1	0.135135135	0.06598985	0.15384615	0.107692308	0.13636364	0.056603774
M0044	0.09090909	0.14893617	0.16129032	0.08247423	0.0812357	0.02040816	0.07865169	0.3125	0.2	0.13513514	0.5	0.02564103	0.13207547	0.18705036	0.05882353	0.36585366	0.04347826	0.05	0.09090909	0.03454894	0.11776447	0.10091743	0.23529412	0.06015987	0.1033275	0.24137931	0.5	0.2	0.14285714	0	0.07526882	0.20171674	0.09803922	0.06899453	0.5	0.27272727	0.155	0.06649111	0.16129032	0.25	0.24137931	0.125	0.13513514	1	0.2	0.05882353	0.42857143	0.25	0.16814159
M0045	0.071428571	0.206896552	0.125	0.073619632	0.105263158	0.018181818	0.071428571	0.166666667	0.153846154	0.179775281	0.142857143	0.058823529	0.068493151	0.111111111	0.111111111	0.2	0.071428571	0.041666667	0.212121212	0.042084168	0.09090909	0.071428571	0.162790698	0.125	0.118721461	0.170731707	0.263157895	0.142857143	0.184210526	0	0.052631579	0.142857143	0.094890511	0.061662198	0.263157895	0.428571429	0.084337349	0.105263158	0.235294118	0	0.170731707	0.108910891	0.065989848	0.2	1	0.052631579	0.2	0.263157895	0.115044248
M0046	0.05882353	0.16666667	0.09090909	0.25	0.20689655	0.05263158	0.2	0.10526316	0.09090909	0.11111111	0.09090909	0.16129032	0.08333333	0.03846154	0.33333333	0.09756098	0.25	0.36363636	0.02857143	0.04166667	0.09090909	0.25	0.36363636	0.09090909	0.11111111	0.14285714	0.09090909	0.09090909	0.05882353	0.03846154	0.08270677	0.05882353	0.04166667	0.02857143	0.09090909	0.07142857	0.08	0.08247423	0.14285714	0	0.14285714	0.14285714	0.15384615	0.05882353	0.05263158	1	0.07142857	0.15384615	0.05586592
M0047	0.08247423	0.14832536	0.1559633	0.0862069	0.08387097	0.02272727	0.08247423	0.25842697	0.13636364	0.14285714	0.31578947	0.02941176	0.12751678	0.19760479	0.07142857	0.30666667	0.05	0.05882353	0.0989011	0.03802281	0.13076923	0.10692771	0.25	0.06606013	0.10891089	0.22807018	0.47058824	0.20689655	0.15702479	0	0.07784431	0.225	0.11111111	0.06911447	0.47058824	0.28571429	0.15830116	0.06824926	0.17647059	0.05263158	0.22807018	0.15384615	0.10769231	0.42857143	0.2	0.07142857	1	0.2962963	0.17647059
M0048	0.09756098	0.16666667	0.16129032	0.1627907	0.15384615	0.04477612	0.14285714	0.23529412	0.21212121	0.17647059	0.33333333	0.11111111	0.14035088	0.14893617	0.14285714	0.36363636	0.09756098	0.13207547	0.12676056	0.06598985	0.125	0.16129032	0.42857143	0.13445378	0.18644068	0.23076923	0.4	0.17073171	0.12751678	0	0.08108108	0.23529412	0.13636364	0.06930693	0.4	0.36363636	0.17391304	0.2173913	0.23076923	0	0.23076923	0.09090909	0.13636364	0.25	0.26315789	0.15384615	0.2962963	1	0.18867925
M0049	0.11729141	0.15331808	0.16125026	0.0619469	0.11792976	0.10249036	0.16962025	0.19714964	0.07692308	0.12149533	0.125	0.08962264	0.32110092	0.12874328	0.05586592	0.24193548	0.10526316	0.0619469	0.08078603	0.08534323	0.23098996	0.11729141	0.15384615	0.10131108	0.15331808	0.10204082	0.16129032	0.125	0.20879121	0.04626335	0.15929878	0.18918919	0.09604207	0.09117383	0.16129032	0.16666667	0.13458755	0.16576715	0.14893617	0	0.10204082	0.08433735	0.05660377	0.16814159	0.11504425	0.05586592	0.17647059	0.18867925	1
M0050	0.125	0.19512195	0.12	0.2962963	0.16666667	0.06329114	0.36363636	0.15384615	0.05263158	0.13636364	0.09090909	0.13207547	0.10638298	0.03846154	0.33333333	0.09090909	0.2	0.25	0.02857143	0.06951872	0.16129032	0.2	0.25	0.13207547	0.1011236	0.18032787	0.09090909	0.125	0.05882353	0.05882353	0.06666667	0.09756098	0.04651163	0.04210526	0.09090909	0.07142857	0.08	0.11111111	0.18032787	0	0.18032787	0.14285714	0.19318182	0.05882353	0.05263158	0.33333333	0.07142857	0.14285714	0.06930693
M0051	0.058823529	0.020833333	0.03030303	0	0.029411765	0.032258065	0.2	0.05	0.142857143	0.071428571	0.333333333	0.034482759	0.02247191	0	0	0.034482759	0.034482759	0	0	0.041666667	0.2	0.024390244	0	0.034482759	0.020833333	0.090909091	0.142857143	0.090909091	0.024390244	0.058823529	0.043478261	0.058823529	0.046511628	0.034482759	0.142857143	0	0.022727273	0.013157895	0	0.5	0.090909091	0.052631579	0.052631579	0.2	0	0	0.041666667	0	0.08
M0052	0.15107914	0.13992762	0.16176029	0.05150215	0.08433735	0.06559646	0.25	0.13684211	0.09756098	0.32075472	0.09090909	0.05960265	0.12289457	0.08876669	0.03448276	0.14832536	0.09589041	0.02941176	0.125	0.09478673	0.32	0.08003857	0.11111111	0.09589041	0.13343328	0.09756098	0.14285714	0.11702128	0.16424116	0.07142857	0.19601329	0.28244275	0.16759333	0.08520179	0.14285714	0.12	0.13013699	0.07342007	0.15384615	0	0.09756098	0.09883721	0.04626335	0.13475177	0.10769231	0.03448276	0.14619883	0.12	0.16962025
M0053	0.22093023	0.09803922	0.11962366	0.0546875	0.08003857	0.09392265	0.33757962	0.12149533	0.10526316	0.2244898	0.07142857	0.05150215	0.10943396	0.05263158	0.04166667	0.10692771	0.05150215	0.04347826	0.10887097	0.08552632	0.44117647	0.08888889	0.09756098	0.1023622	0.12751678	0.07784431	0.10526316	0.09756098	0.11815416	0.09204368	0.11654135	0.25641026	0.15862069	0.08161259	0.10526316	0.11702128	0.12781955	0.05479452	0.12099644	0	0.07784431	0.07142857	0.04854369	0.08247423	0.12903226	0.04166667	0.0862069	0.10526316	0.2244898
M0054	0.067240031	0.153846154	0.156602254	0.125	0.142857143	0.098558505	0.152272727	0.117870722	0.029106029	0.103064067	0.03125	0.165172855	0.270044901	0.05189261	0.112359551	0.161702128	0.164179104	0.125	0.03516029	0.10324699	0.11797133	0.155555556	0.11627907	0.104265845	0.141304348	0.089108911	0.050955414	0.058309038	0.084105488	0.034482759	0.096148757	0.086350975	0.059342815	0.075529829	0.050955414	0.067385445	0.099236641	0.20179861	0.106145251	0	0.089108911	0.067961165	0.090909091	0.064120055	0.064516129	0.137931034	0.065088757	0.092715232	0.234595817
M0055	0.07608696	0.10691824	0.26283988	0.07462687	0.09090909	0.08072048	0.11326428	0.08496211	0.05459057	0.23653396	0.05263158	0.06903201	0.09950915	0.05379677	0.05459057	0.09829257	0.07981027	0.0619469	0.15384615	0.25687685	0.1685761	0.08387097	0.08108108	0.09375	0.09931293	0.17117117	0.09090909	0.171875	0.17343649	0.01520087	0.16055626	0.14143704	0.09243697	0.07764576	0.09090909	0.07651715	0.0653753	0.12919864	0.19047619	0	0.17117117	0.11386139	0.06930693	0.08714409	0.08142494	0.05263158	0.0964467	0.09324759	0.16077972
M0056	0.04255319	0.0923277	0.0929368	0.05882353	0.07865169	0.04564315	0.11702128	0.09090909	0.0989011	0.09090909	0.07142857	0.0729927	0.069869	0.03448276	0.36363636	0.10526316	0.0729927	0.06060606	0.05882353	0.08196721	0.12682927	0.05	0.125	0.0785033	0.05960265	0.09375	0.07142857	0.07142857	0.06935015	0.03550296	0.08870968	0.07692308	0.05263158	0.06280193	0.07142857	0.1559633	0.09489051	0.12676056	0.17977528	0	0.09375	0.07142857	0.05	0.05	0.0989011	0.07142857	0.05882353	0.11111111	0.1023622
M0057	0.03448276	0.1722488	0.10769231	0.11111111	0.10526316	0.05882353	0.10638298	0.06870229	0.03703704	0.08527132	0.05263158	0.11702128	0.08591885	0.03746398	0.19148936	0.14130435	0.125	0.11111111	0.06882591	0.11386139	0.0862069	0.16129032	0.14754098	0.11235955	0.13821138	0.15384615	0.08433735	0.0931677	0.11013216	0.02272727	0.07865169	0.0862069	0.07142857	0.08	0.08433735	0.0989011	0.08433735	0.10734463	0.2	0	0.15384615	0.09923664	0.11731844	0.06060606	0.10891089	0.14285714	0.06635071	0.13513514	0.09248555
M0058	0.03448276	0.05	0.05882353	0.04166667	0.029411765	0.01818182	0.03448276	0.07692308	0.17647059	0.071428571	0.263157895	0.024390244	0.04	0.05882353	0.05263158	0.090909091	0.03448276	0.04166667	0.05263158	0.02564103	0.05882353	0.03448276	0.111111111	0.024390244	0.05	0.135135135	0.212121212	0.16666667	0.05882353	0	0.02564103	0.090909091	0.071428571	0.02857143	0.212121212	0.111111111	0.05882353	0.029411765	0.090909091	0.125	0.135135135	0.411764706	0.339285714	0.184210526	0.090909091	0.05263158	0.162790698	0.142857143	0.05882353
M0059	0.08015431	0.14503817	0.19542368	0.04234528	0.1239463	0.0678934	0.13309353	0.09938051	0.06870229	0.17073171	0.05	0.06659142	0.12186978	0.06247804	0.05150215	0.10354223	0.08247423	0.04068991	0.14545455	0.16646416	0.21621622	0.06649111	0.07142857	0.11846854	0.127971	0.08287293	0.08247423	0.09478673	0.22264151	0.04499274	0.20437956	0.20768286	0.12280702	0.09599324	0.08247423	0.09268293	0.10769231	0.12531029	0.10734463	0	0.08287293	0.07006369	0.03783784	0.08433735	0.1221374	0.02941176	0.08843537	0.10526316	0.17018807
M0060	0.1469712	0.22986823	0.15909091	0.14285714	0.14285714	0.05838816	0.21404682	0.18032787	0.08433735	0.14503817	0.125	0.13513514	0.25832224	0.12385321	0.15384615	0.2406015	0.15789474	0.11111111	0.0616622	0.06666667	0.23349515	0.155	0.28205128	0.10738255	0.17209302	0.125	0.17391304	0.08	0.13793103	0.04477612	0.1464104	0.30952381	0.1691023	0.08648363	0.17391304	0.16666667	0.1965812	0.16504854	0.125	0	0.125	0.06930693	0.10091743	0.17857143	0.11504425	0.125	0.18110236	0.2	0.18429003
M0061	0.206896552	0.072992701	0.148648649	0.041666667	0.090909091	0.118881119	0.269230769	0.072992701	0	0.363636364	0	0.086206897	0.068493151	0	0.052631579	0.0546875	0.060606061	0.066350711	0	0.173780488	0.18421053	0.086206897	0.041666667	0.173913043	0.037647059	0.062068966	0	0.028571429	0.038022814	0.03960396	0.081967213	0.184210526	0.156069364	0.084337349	0	0	0.072202166	0.046511628	0.037037037	0	0.062068966	0.062068966	0.034482759	0	0	0.052631579	0	0.037037037	0.075085324
M0062	0.04166667	0.08196721	0.08196721	0.10204082	0.05095541	0.03750281	0.09803922	0.05191257	0.01818182	0.06299213	0.02564103	0.05633803	0.07594937	0.02902375	0.06666667	0.08695652	0.05263158	0.05882353	0.02325581	0.0554371	0.07913669	0.07142857	0.08433735	0.0443038	0.09271523	0.07865169	0.04477612	0.06666667	0.06707317	0.11747851	0.06508876	0.07252298	0.05758918	0.05379514	0.04477612	0.03960396	0.05978261	0.0766721	0.07865169	0	0.07865169	0.04347826	0.08870968	0.04166667	0.03703704	0.06666667	0.03960396	0.07142857	0.07058824
M0063	0.04166667	0.06206897	0.08196721	0.10204082	0.04761905	0.03750281	0.12149533	0.03773585	0.01818182	0.07051827	0.02564103	0.05633803	0.05216622	0.02902375	0.06666667	0.05633803	0.05263158	0.05882353	0.02325581	0.0554371	0.09489051	0.05263158	0.08433735	0.05633803	0.04524887	0.07865169	0.04477612	0.06666667	0.03529412	0.07142857	0.07784431	0.07252298	0.05758918	0.04417671	0.04477612	0.03960396	0.05978261	0.0766721	0.07865169	0	0.07865169	0.04347826	0.08870968	0.04166667	0.03703704	0.06666667	0.03960396	0.07142857	0.04033026
M0064	0.07142857	0.10526316	0.125	0.07361963	0.05150215	0.01818182	0.07142857	0.16666667	0.33333333	0.13207547	0.33333333	0.02439024	0.06849315	0.11111111	0.05263158	0.2	0.03448276	0.04166667	0.11111111	0.04208417	0.09090909	0.07142857	0.1627907	0.05	0.0729927	0.33333333	0.6	0.5	0.10769231	0	0.05263158	0.14285714	0.09489051	0.05537459	0.6	0.2	0.08433735	0.05150215	0.17073171	0.2	0.33333333	0.23529412	0.11111111	0.33333333	0.2	0.05263158	0.31578947	0.19148936	0.09090909
M0065	0.05263158	0.13684211	0.22911051	0.13513514	0.09533469	0.0623946	0.10405257	0.11801242	0.09090909	0.16666667	0.33333333	0.11553785	0.15638767	0.07171854	0.16129032	0.16424116	0.09090909	0.08247423	0.11235955	0.10859729	0.10599078	0.12149533	0.19512195	0.09026549	0.14963504	0.18421053	0.2	0.2	0.14832536	0.01851852	0.08247423	0.13385827	0.0862069	0.07348403	0.2	0.12	0.09392265	0.14893617	0.26315789	0.25	0.18421053	0.125	0.14754098	0.29263914	0.10769231	0.09090909	0.13689095	0.24137931	0.16962025
M0066	0.042345277	0.167048055	0.133018606	0.044776119	0.121583412	0.098837209	0.085621971	0.065353626	0.014492754	0.065088757	0.014492754	0.103448276	0.190681622	0.033768028	0.063291139	0.095890411	0.105990783	0.077844311	0.021220159	0.090468498	0.07834101	0.137440758	0.058823529	0.137440758	0.108695652	0.043478261	0.025104603	0.026476578	0.095890411	0.026234568	0.104294479	0.049180328	0.035834739	0.075746787	0.025104603	0.037549407	0.07909628	0.181923523	0.057553957	0	0.043478261	0.043478261	0.037549407	0.035120148	0.05	0.063291139	0.033464567	0.060606061	0.153770324
M0067	0.07177033	0.19620253	0.21082248	0.11111111	0.13924051	0.1068873	0.16728077	0.11013216	0.03448276	0.12	0.04347826	0.13898305	0.18421053	0.04837545	0.11340206	0.21081081	0.12941176	0.13513514	0.05665025	0.11414791	0.17932355	0.14285714	0.12600536	0.09256449	0.17507418	0.16129032	0.07142857	0.09543568	0.14425428	0.03217158	0.16212247	0.12587959	0.09444093	0.06944444	0.07142857	0.08247423	0.09978179	0.23529412	0.17391304	0	0.16129032	0.09756098	0.09375	0.07177033	0.0862069	0.09090909	0.07758094	0.16504854	0.20417029
M0068	0.13304721	0.13343328	0.21518987	0.07692308	0.09883721	0.23966942	0.14014252	0.20535714	0.09090909	0.1965812	0.2	0.05960265	0.15654206	0.11864407	0.05882353	0.18651685	0.13329041	0.08279623	0.05426357	0.19370104	0.17073171	0.12562814	0.2173913	0.09375	0.09883721	0.12	0.21875	0.08270677	0.10133843	0.02716469	0.08499096	0.21212121	0.13043478	0.08536403	0.21875	0.18181818	0.14150943	0.08902334	0.12	0	0.12	0.0733945	0.06329114	0.15789474	0.10638298	0.05882353	0.18181818	0.24137931	0.22222222
M0069	0.06060606	0.20689655	0.09090909	0.11111111	0.23529412	0.10599078	0.09090909	0.09375	0.09375	0.17977528	0.05263158	0.25	0.07311321	0.02272727	0.14285714	0.12	0.13207547	0.28205128	0.05263158	0.06951872	0.0862069	0.18421053	0.11111111	0.28571429	0.20689655	0.125	0.05263158	0.06666667	0.13013699	0.08433735	0.05882353	0.16504854	0.05105105	0.05769231	0.05263158	0.07142857	0.06418919	0.10951009	0.12	0	0.125	0.125	0.08695652	0.03448276	0.09090909	0.14285714	0.04166667	0.17647059	0.06378987
M0070	0.18421053	0.04255319	0.08092486	0	0.05150215	0.06990881	0.36363636	0.12903226	0	0.20481928	0	0.06060606	0.05813953	0.01612903	0	0.06060606	0.03448276	0	0	0.07913669	0.36363636	0.05	0	0.07142857	0.04255319	0	0	0	0.04054054	0.08433735	0.07142857	0.16504854	0.13564669	0.0546875	0	0	0.06299213	0.02666667	0	0	0	0	0	0	0	0	0	0	0.13855422
M0071	0.06060606	0.26315789	0.13513514	0.12	0.15543329	0.05586592	0.13513514	0.19402985	0.07142857	0.1559633	0.11111111	0.12903226	0.10671937	0.07142857	0.1627907	0.22807018	0.22807018	0.09090909	0.09271523	0.11111111	0.13076923	0.11111111	0.2	0.13521483	0.31868132	0.13207547	0.14754098	0.11111111	0.26126126	0.04166667	0.125	0.1559633	0.12266112	0.06847984	0.14754098	0.15384615	0.09090909	0.12941176	0.17977528	0	0.13207547	0.07142857	0.09947644	0.11111111	0.17449664	0.11111111	0.12	0.2	0.14754098
M0072	0.1011236	0.15246098	0.09456441	0.0862069	0.09589041	0.04439123	0.18867925	0.17073171	0.11111111	0.14363513	0.11111111	0.07692308	0.08687616	0.09090909	0.07142857	0.13513514	0.09375	0.05882353	0.08267717	0.06273063	0.20626632	0.08247423	0.16129032	0.11111111	0.13074205	0.10526316	0.1627907	0.08527132	0.14027149	0.11111111	0.08361204	0.21153846	0.15808824	0.05726872	0.1627907	0.15068493	0.11111111	0.08270677	0.10526316	0	0.10526316	0.06060606	0.07006369	0.13513514	0.14130435	0.07142857	0.152	0.18644068	0.10915493
M0073	0.037735849	0.119065561	0.2	0.111111111	0.185944363	0.143847487	0.109709962	0.049469965	0.034482759	0.102362205	0.034482759	0.150159744	0.127819549	0.018518519	0.090909091	0.068249258	0.185882353	0.105263158	0.034482759	0.116538197	0.09589041	0.170731707	0.082474227	0.151736746	0.100815419	0.142857143	0.034482759	0.070063694	0.082474227	0.020618557	0.050080775	0.048194979	0.042553191	0.051792829	0.034482759	0.05	0.047619048	0.185696361	0.125	0	0.142857143	0.073394495	0.09375	0.025641026	0.058823529	0.090909091	0.029411765	0.111111111	0.115942029
M0074	0.06463878	0.35	0.11780822	0.07692308	0.18942731	0.05368791	0.10891089	0.11111111	0.09090909	0.11574953	0.25	0.26984127	0.17801047	0.04857013	0.13207547	0.26984127	0.14832536	0.12	0.05095541	0.0724234	0.11627907	0.25	0.14754098	0.18234165	0.3125	0.125	0.13207547	0.10769231	0.17647059	0.03773585	0.10294118	0.12941176	0.07116833	0.07960742	0.13207547	0.0840708	0.07843137	0.18942731	0.14545455	0.25	0.125	0.0862069	0.1023622	0.23893805	0.0862069	0.13207547	0.0840708	0.15384615	0.13346418
M0075	0.06060606	0.25	0.10526316	0.12	0.15942029	0.03278689	0.11111111	0.14285714	0.11111111	0.1559633	0.42857143	0.18644068	0.12	0.07142857	0.1627907	0.27272727	0.11111111	0.09090909	0.09271523	0.08552632	0.07692308	0.15384615	0.2	0.11872146	0.33333333	0.15384615	0.25	0.13207547	0.20689655	0.04166667	0.08	0.13513514	0.10204082	0.0619469	0.25	0.15384615	0.09090909	0.11888112	0.17977528	0.33333333	0.15384615	0.10526316	0.14285714	0.30666667	0.17449664	0.11111111	0.1634349	0.28205128	0.13207547
M0076	0.09756098	0.16666667	0.16129032	0.1627907	0.15384615	0.04477612	0.14285714	0.23529412	0.21212121	0.17647059	0.33333333	0.11111111	0.14035088	0.14893617	0.14285714	0.36363636	0.09756098	0.13207547	0.12676056	0.06598985	0.125	0.16129032	0.42857143	0.13445378	0.18644068	0.23076923	0.4	0.17073171	0.12751678	0	0.08108108	0.23529412	0.13636364	0.06930693	0.4	0.36363636	0.17391304	0.2173913	0.23076923	0	0.23076923	0.09090909	0.13636364	0.25	0.26315789	0.15384615	0.2962963	1	0.18867925
M0077	0.229508197	0.085526316	0.062931384	0.038461538	0.132352941	0.125	0.19047619	0.051912568	0.043478261	0.123996432	0	0.111111111	0.066308244	0	0.043478261	0.05	0.096033403	0.135817308	0	0.062992126	0.23106061	0.132075472	0.038461538	0.080246914	0.144130758	0.040462428	0	0.018181818	0.047777442	0.242038217	0.103422654	0.157662624	0.07107438	0.051411119	0	0	0.064120055	0.037933664	0.025641026	0	0.040462428	0.040462428	0.028571429	0	0	0.090909091	0	0.025641026	0.115803815
M0078	0.2034384	0.12941176	0.14109589	0.10769231	0.12337011	0.08731466	0.237534	0.09983633	0.10526316	0.21076233	0.04166667	0.12385321	0.13513514	0.04339578	0.07142857	0.12385321	0.0729927	0.06024096	0.07843137	0.11831887	0.34862385	0.10734463	0.09756098	0.14778535	0.17482517	0.0989011	0.06635071	0.11940299	0.11111111	0.07252298	0.11111111	0.23789474	0.14632297	0.09145031	0.06635071	0.08108108	0.10005238	0.09608541	0.14379085	0	0.0989011	0.07784431	0.09803922	0.06935015	0.08527132	0.07142857	0.07569721	0.14379085	0.2
M0079	0	0.034482759	0	0	0.034482759	0	0	0.058823529	0	0	0	0.071428571	0.016949153	0	0.125	0.041666667	0.041666667	0.052631579	0	0	0	0.041666667	0.090909091	0	0.034482759	0	0	0	0.029411765	0	0.029411765	0	0	0	0	0	0	0.034482759	0.05	0	0	0	0	0	0	0.125	0	0.071428571	0.018181818
M0080	0.048543689	0.063291139	0.161290323	0.090909091	0.072423398	0.071428571	0.098039216	0.051194539	0.052631579	0.137931034	0.066666667	0.050955414	0.079245283	0.038461538	0.093167702	0.074626866	0.095435685	0.106382979	0.07804878	0.165048544	0.18309859	0.081081081	0.098901099	0.057268722	0.055276382	0.223529412	0.089005236	0.157024793	0.083333333	0.010204082	0.081967213	0.1	0.090342679	0.042471042	0.089005236	0.069958848	0.061662198	0.155148096	0.263157895	0	0.223529412	0.111111111	0.084337349	0.060240964	0.074380165	0.066666667	0.069958848	0.11627907	0.12642225
M0081	0.052631579	0.043478261	0.071428571	0	0.058823529	0.05	0.09375	0.043478261	0.05	0.142857143	0	0.052631579	0.018867925	0	0.05	0.071428571	0.071428571	0	0.026315789	0.06122449	0.09375	0.022727273	0	0.125	0.043478261	0	0	0	0.052631579	0.018181818	0.040540541	0.052631579	0.047619048	0.066666667	0	0.037037037	0.052631579	0.028571429	0.03125	0	0	0	0	0	0.038461538	0	0	0.038461538	0.043478261
M0082	0.08077198	0.202169328	0.098909483	0.096774194	0.159041394	0.080514135	0.116526362	0.101449275	0.028938907	0.086757991	0.021276596	0.108829569	0.237477902	0.051000953	0.081081081	0.102683781	0.113402062	0.115625	0.036717063	0.058863792	0.10882957	0.155080214	0.099137931	0.104705226	0.207627119	0.066666667	0.037837838	0.054945055	0.131715991	0.043169722	0.105185872	0.122494432	0.054346124	0.080753921	0.037837838	0.059976247	0.102525057	0.161326172	0.094462541	0	0.066666667	0.066666667	0.073684211	0.053658537	0.05	0.076923077	0.051546392	0.061946903	0.155963303
M0083	0.05	0.2962963	0.09285714	0.11111111	0.4	0.04477612	0.09090909	0.12903226	0.05263158	0.17977528	0.05263158	0.25	0.09243697	0.04247104	0.14285714	0.13207547	0.13207547	0.14754098	0.07843137	0.06951872	0.09090909	0.16129032	0.11111111	0.5	0.11872146	0.17073171	0.09375	0.06666667	0.18421053	0.04651163	0.07142857	0.08108108	0.05105105	0.07784431	0.09375	0.11940299	0.08870968	0.15384615	0.16666667	0	0.17073171	0.17073171	0.08695652	0.07142857	0.2	0.14285714	0.07361963	0.17647059	0.08154506
M0084	0.23966942	0.10131108	0.10435607	0.05882353	0.11298482	0.12793734	0.12701252	0.08044902	0.05960265	0.13855422	0.04347826	0.11111111	0.0853538	0.06225681	0.06666667	0.08499096	0.10817942	0.13793103	0.04347826	0.10426966	0.17151841	0.12269447	0.05882353	0.10460251	0.09738717	0.07142857	0.07865169	0.05263158	0.08603667	0.12670243	0.1509716	0.17977528	0.11340206	0.06961586	0.07865169	0.07784431	0.10280751	0.07725789	0.06666667	0	0.07142857	0.07142857	0.04651163	0.08499096	0.06666667	0.06666667	0.08776978	0.06329114	0.10117647
M0085	0.14754098	0.18002081	0.27443106	0.12	0.13684211	0.08384945	0.16325182	0.11013216	0.0862069	0.33152174	0.09090909	0.0923277	0.14493412	0.06961326	0.09090909	0.16424116	0.13898305	0.09565217	0.06508876	0.16824709	0.28244275	0.14285714	0.13513514	0.12923923	0.20382166	0.25	0.12	0.14545455	0.19937695	0.04619565	0.13285273	0.38271605	0.23876404	0.13232448	0.12	0.12	0.11111111	0.13672815	0.22330097	0	0.25	0.12751678	0.1023622	0.10405257	0.10769231	0.09090909	0.11504425	0.14285714	0.16962025
M0086	0.07142857	0.13513514	0.18421053	0.14754098	0.08247423	0.03703704	0.13207547	0.11111111	0.09090909	0.16580311	0.21212121	0.06060606	0.09243697	0.08	0.14285714	0.16129032	0.09090909	0.11111111	0.17333333	0.07913669	0.09090909	0.13207547	0.25	0.07608696	0.10526316	0.23529412	0.26315789	0.27272727	0.14285714	0	0.0797546	0.12	0.09489051	0.05263158	0.26315789	0.14754098	0.10204082	0.08247423	0.26984127	0.07142857	0.23529412	0.17647059	0.18110236	0.16129032	0.13513514	0.14285714	0.2	0.26315789	0.09090909
M0087	0.04868914	0.25	0.13513514	0.11627907	0.2565445	0.05778648	0.16389549	0.11111111	0.04166667	0.11504425	0.04166667	0.20689655	0.20430108	0.03806228	0.1627907	0.20689655	0.16389549	0.17073171	0.06177606	0.1023622	0.11661631	0.22807018	0.16883117	0.16213885	0.23076923	0.13207547	0.07361963	0.07784431	0.14130435	0.02040816	0.09090909	0.10381078	0.06478873	0.0683069	0.07361963	0.09756098	0.07816712	0.25874126	0.17977528	0	0.13207547	0.09756098	0.09589041	0.06060606	0.10526316	0.1627907	0.06060606	0.19047619	0.15384615
M0088	0	0	0	0	0	0	0	0	0.05263158	0	0.09090909	0	0	0	0	0	0	0	0	0	0	0	0	0	0	0.03703704	0.05263158	0.07692308	0	0	0	0	0	0	0.05263158	0	0	0	0	0.125	0.03703704	0.05263158	0.05263158	0.09756098	0	0	0.08695652	0	0
M0089	0.071428571	0.125	0.104711269	0.111111111	0.142857143	0.072164948	0.142150803	0.064413939	0.084337349	0.15942029	0.038461538	0.064516129	0.077306733	0.024390244	0.125	0.047619048	0.157894737	0.148325359	0.026941363	0.09168242	0.11486486	0.137931034	0.111111111	0.121177803	0.066666667	0.074626866	0.038461538	0.038461538	0.056	0.052631579	0.095725467	0.071428571	0.049562682	0.074043938	0.038461538	0.061946903	0.135135135	0.064039409	0.058823529	0	0.074626866	0.074626866	0.071428571	0.03125	0.052631579	0.125	0.034482759	0.069306931	0.076923077
M0090	0.10104862	0.12149533	0.11397935	0.07526882	0.09816972	0.14802355	0.16197183	0.09756098	0.06299213	0.10791367	0.03846154	0.1329588	0.11909568	0.05470852	0.06299213	0.1	0.08196721	0.11111111	0.03746398	0.10308214	0.23595506	0.1	0.11111111	0.12208549	0.09151047	0.08870968	0.06299213	0.05643341	0.07755102	0.08450704	0.1053633	0.12746386	0.07692308	0.09217872	0.06299213	0.07142857	0.10526316	0.1318408	0.08450704	0	0.08870968	0.0668693	0.06382979	0.07943925	0.06299213	0.08	0.07526882	0.11570248	0.10131397
M0091	0.043478261	0.2	0.104792851	0.166666667	0.384615385	0.060119321	0.142857143	0.255813953	0.097560976	0.173184358	0.058823529	0.297297297	0.097560976	0.03125	0.2	0.176470588	0.777777778	0.237373737	0.038461538	0.060675631	0.12676056	0.26984127	0.166666667	0.152922338	0.153846154	0.161290323	0.058823529	0.058823529	0.133858268	0.03125	0.081081081	0.071428571	0.048689139	0.054356846	0.058823529	0.082474227	0.1	0.125	0.097560976	0	0.161290323	0.12	0.105263158	0.043478261	0.071428571	0.285714286	0.05	0.097560976	0.074418605
M0092	0.09956501	0.17577197	0.13065327	0.03960396	0.14716107	0.08797237	0.17581187	0.17139959	0.09090909	0.15384615	0.06666667	0.11237878	0.12831858	0.08559499	0.05263158	0.18110236	0.10091743	0.06418919	0.11627907	0.11097257	0.21880441	0.0989011	0.12970711	0.15243583	0.25771325	0.08387097	0.11627907	0.09803922	0.23222749	0.14233295	0.15813662	0.20171674	0.07730673	0.09635886	0.11627907	0.13924051	0.10944387	0.08358209	0.14754098	0	0.08387097	0.07692308	0.03561644	0.11111111	0.13207547	0.07142857	0.12166172	0.08737864	0.18181818
M0093	0.11553785	0.12188366	0.2366167	0.1011236	0.10011641	0.14345114	0.24444444	0.14649682	0.05882353	0.19902121	0.09090909	0.12676056	0.14601019	0.07027027	0.09090909	0.12562814	0.08108108	0.09865471	0.0862069	0.14485981	0.21387283	0.14649682	0.12	0.11352133	0.13128492	0.14649682	0.13207547	0.16129032	0.12635379	0.07358637	0.15805102	0.16129032	0.11057692	0.08883249	0.13207547	0.11111111	0.11594203	0.09883721	0.24137931	0	0.14649682	0.125	0.0840708	0.10344828	0.09756098	0.09090909	0.11111111	0.12	0.15116279
M0094	0.06418919	0.35135135	0.15037594	0.14285714	0.76470588	0.06894956	0.145686	0.18110236	0.08247423	0.18727915	0.05	0.20535714	0.15107914	0.06704305	0.16666667	0.23853211	0.32352941	0.18588235	0.04651163	0.07142857	0.14149234	0.25581395	0.14285714	0.3740458	0.17318436	0.12	0.0729927	0.07692308	0.18942731	0.04651163	0.1199095	0.09660574	0.04819841	0.11111111	0.0729927	0.12149533	0.13207547	0.20240481	0.1221374	0	0.12	0.12	0.10091743	0.0812357	0.10526316	0.16666667	0.08387097	0.15384615	0.152
M0095	0.17391304	0.15384615	0.15721232	0.05882353	0.1130742	0.06083086	0.16650302	0.22270742	0.11111111	0.2173913	0.16666667	0.05	0.19148936	0.15349405	0.05	0.21348315	0.10204082	0.04347826	0.13420622	0.08982036	0.22406277	0.08776978	0.16666667	0.1067341	0.13207547	0.11111111	0.2173913	0.10526316	0.21076233	0.04218362	0.21696374	0.3125	0.15015974	0.09373174	0.2173913	0.2173913	0.15923567	0.09780439	0.1221374	0	0.11111111	0.08247423	0.04727273	0.21348315	0.15294118	0.05	0.23076923	0.2173913	0.2244898
M0096	0.043478261	0.40625	0.14994363	0.16666667	0.34328358	0.083032491	0.14285714	0.12970711	0.03448276	0.157024793	0.05882353	0.15942029	0.19047619	0.06206897	0.2	0.237113402	0.37931034	0.267241379	0.0546875	0.09072513	0.16043956	0.297297297	0.166666667	0.190082645	0.173913043	0.161290323	0.086206897	0.070063694	0.153846154	0.01851852	0.08827086	0.07142857	0.055023923	0.08976283	0.086206897	0.106927711	0.12244898	0.247113164	0.145454545	0	0.161290323	0.14285714	0.10526316	0.0923277	0.09756098	0.2	0.097014925	0.15384615	0.178571429
M0097	0.09090909	0.21621622	0.18578135	0.11111111	0.1440678	0.06499181	0.10344828	0.35	0.13207547	0.16205534	0.2	0.15942029	0.28571429	0.19277108	0.13207547	0.41176471	0.11627907	0.12	0.09090909	0.08976951	0.12149533	0.2565445	0.27272727	0.12852665	0.29186603	0.16129032	0.33333333	0.125	0.17647059	0.01851852	0.1090573	0.26315789	0.13769752	0.09363231	0.33333333	0.27272727	0.19689119	0.20267261	0.18309859	0	0.16129032	0.125	0.09375	0.36585366	0.2	0.13207547	0.30666667	0.36363636	0.26923077
M0098	0.10692771	0.17073171	0.13064133	0.10769231	0.28244275	0.04767184	0.12600536	0.25842697	0.2	0.18681319	0.25	0.13513514	0.15384615	0.12676056	0.15384615	0.3125	0.26724138	0.09756098	0.07784431	0.06640625	0.13689095	0.15930599	0.28571429	0.11504425	0.20603015	0.1627907	0.28571429	0.11940299	0.16666667	0.05	0.07317073	0.2173913	0.12820513	0.09356015	0.28571429	0.25	0.14285714	0.11442786	0.1627907	0	0.1627907	0.07142857	0.13207547	0.19512195	0.1627907	0.10526316	0.22727273	0.4	0.1965812
M0099	0.16307692	0.27272727	0.14487633	0.09589041	0.14006515	0.0543131	0.15068493	0.23893805	0.07692308	0.17073171	0.16666667	0.09756098	0.17791411	0.13684211	0.11111111	0.30645161	0.07692308	0.06666667	0.09090909	0.08196721	0.2	0.12166172	0.23076923	0.15808824	0.18811881	0.12	0.23529412	0.09090909	0.18421053	0.03448276	0.12820513	0.29098361	0.15895372	0.08915884	0.23529412	0.25	0.14937286	0.0781797	0.15294118	0	0.12	0.0729927	0.07142857	0.21804511	0.18644068	0.07692308	0.21081081	0.2173913	0.19008264
M0100	0.11966825	0.22116689	0.15762926	0.06329114	0.14503817	0.0810006	0.18830556	0.24113475	0.13513514	0.14832536	0.16666667	0.11570248	0.14233908	0.13207547	0.08247423	0.29186603	0.09090909	0.0923277	0.09090909	0.07120085	0.19092628	0.12970711	0.2371134	0.15146033	0.30057803	0.12	0.23529412	0.09090909	0.19237203	0.14754098	0.15760461	0.25581395	0.09923664	0.08590904	0.23529412	0.25	0.15702479	0.08374384	0.15294118	0	0.12	0.0729927	0.05164319	0.2	0.18644068	0.10526316	0.2	0.19512195	0.22627737
M0101	0.03448276	0.05	0.05882353	0.04166667	0.029411765	0.01818182	0.03448276	0.07692308	0.17647059	0.071428571	0.26315789	0.024390244	0.04	0.05882353	0.05263158	0.090909091	0.03448276	0.04166667	0.05263158	0.02564103	0.05882353	0.03448276	0.111111111	0.024390244	0.05	0.13513514	0.21212121	0.16666667	0.05882353	0	0.02564103	0.090909091	0.071428571	0.02857143	0.21212121	0.111111111	0.05882353	0.029411765	0.090909091	0.125	0.13513514	0.12	0.07913669	0.18421053	0.090909091	0.05263158	0.19047619	0.142857143	0.05882353
M0102	0.05263158	0.17391304	0.19129439	0.166666667	0.216216216	0.15180154	0.142857143	0.07284768	0.03448276	0.16205534	0.05882353	0.10344828	0.113402062	0.060163551	0.2	0.118012422	0.196013289	0.21021611	0.03646833	0.206896552	0.17647059	0.30434783	0.16666667	0.118881119	0.111111111	0.15068493	0.09090909	0.07692308	0.080617496	0.010204082	0.124361158	0.081967213	0.053240741	0.073253833	0.09090909	0.07692308	0.125639568	0.136842105	0.139240506	0	0.15068493	0.125	0.105263158	0.08270677	0.06508876	0.2	0.09219858	0.13924051	0.10712924
M0103	0.094224924	0.181818182	0.19266055	0.06796117	0.13372093	0.107376717	0.11392405	0.23702422	0.08108108	0.137336815	0.111111111	0.05675147	0.21084213	0.149425287	0.07526882	0.24137931	0.085972851	0.055350554	0.081081081	0.11594203	0.11751663	0.098591549	0.157894737	0.15384615	0.132075472	0.090909091	0.17647059	0.071428571	0.14260982	0.01365188	0.11883856	0.14649682	0.076672104	0.163625749	0.17647059	0.257142857	0.1675315	0.11747851	0.111111111	0	0.090909091	0.07142857	0.05769231	0.25	0.212121212	0.052631579	0.20879121	0.19047619	0.22093023
M0104	0.13581731	0.22840173	0.20757695	0.16666667	0.29230769	0.09090909	0.35	0.11111111	0.02941176	0.23076923	0.05	0.12970711	0.1477219	0.06273063	0.16666667	0.13251901	0.19620253	0.18588235	0.05439331	0.11952862	0.18329466	0.33333333	0.2	0.23127036	0.14754098	0.13513514	0.08247423	0.08247423	0.12970711	0.03624976	0.11928528	0.20287868	0.10535406	0.11562764	0.08247423	0.07142857	0.13769752	0.16411778	0.13513514	0	0.13513514	0.11111111	0.11258278	0.08433735	0.06060606	0.16666667	0.0923277	0.13513514	0.13105925
M0105	0.07692308	0.12751678	0.09090909	0.0546875	0.08003857	0.03846154	0.0724234	0.11627907	0.07142857	0.09756098	0.11111111	0.0745614	0.05945946	0.0960334	0.07361963	0.13689095	0.02941176	0.0546875	0.10441767	0.04409449	0.0876494	0.10692771	0.12	0.07424016	0.07922912	0.11940299	0.17647059	0.0989011	0.11414791	0.03448276	0.06001122	0.14027149	0.09392265	0.04513064	0.17647059	0.18309859	0.08108108	0.07047693	0.15384615	0	0.11940299	0.08527132	0.04854369	0.14130435	0.17977528	0.04166667	0.1559633	0.13924051	0.09090909
M0106	0.09185442	0.13466334	0.18950437	0.15789474	0.12068966	0.12	0.23556942	0.12268677	0.04166667	0.08196721	0.03448276	0.11917098	0.16871705	0.04604381	0.11111111	0.15384615	0.13744076	0.11864407	0.02272727	0.08554541	0.19637462	0.14285714	0.16197183	0.09306325	0.11981206	0.09090909	0.05633803	0.07142857	0.06588054	0.125	0.08637718	0.10491071	0.06796117	0.0823782	0.05633803	0.05095541	0.10655738	0.13702624	0.09090909	0	0.09090909	0.07142857	0.11864407	0.07234043	0.04166667	0.11111111	0.06549815	0.09090909	0.12970711
M0107	0.069306931	0.13434903	0.120879121	0.050955414	0.0693302	0.033513007	0.074626866	0.209302326	0.090909091	0.081967213	0.111111111	0.029411765	0.117647059	0.125	0.061946903	0.263157895	0.051460362	0.060163551	0.055155875	0.040114613	0.08597285	0.082706767	0.137931034	0.055123436	0.107430194	0.090909091	0.176470588	0.071428571	0.126760563	0.036866359	0.081876725	0.146496815	0.066079295	0.061499579	0.176470588	0.189189189	0.106557377	0.057561938	0.090909091	0	0.090909091	0.056338028	0.042654028	0.230769231	0.111111111	0.05	0.189189189	0.136363636	0.139240506
M0108	0.12299465	0.14437122	0.25473013	0.07386364	0.12408759	0.16932138	0.14441417	0.17428225	0.06666667	0.17391304	0.14285714	0.04795173	0.17399103	0.11587983	0.05263158	0.16991643	0.08658158	0.07027027	0.04347826	0.17818182	0.20743034	0.10487989	0.18421053	0.1568777	0.08641975	0.09923664	0.16363636	0.07462687	0.08499096	0.027252	0.14088159	0.14832536	0.08738867	0.13231024	0.16363636	0.14285714	0.18813056	0.0976479	0.09923664	0	0.09923664	0.08387097	0.06329114	0.14832536	0.08474576	0.05263158	0.16129032	0.19148936	0.21114756
M0109	0.0483871	0.051347882	0.263157895	0.03686636	0.03820225	0.087378641	0.14545455	0.041322314	0.03703704	0.153846154	0.043478261	0.024390244	0.057571965	0.03053435	0.04347826	0.06042296	0.04854369	0.054313099	0.064718163	0.25498008	0.15384615	0.048543689	0.058823529	0.12345679	0.04816754	0.11111111	0.068825911	0.07692308	0.08607595	0.02133851	0.09608541	0.097560976	0.08527132	0.09127249	0.068825911	0.054313099	0.060046189	0.07374631	0.09090909	0	0.11111111	0.103942652	0.03448276	0.04854369	0.06206897	0.043478261	0.054313099	0.068825911	0.07142857
M0110	0.069306931	0.165048544	0.16204633	0.103448276	0.136363636	0.121359223	0.109004739	0.129032258	0.063291139	0.12923923	0.105263158	0.102099237	0.158221303	0.083447332	0.090909091	0.145454545	0.106557377	0.087378641	0.089494163	0.124600639	0.13998051	0.113402062	0.142857143	0.168831169	0.132075472	0.117021277	0.135135135	0.105263158	0.151008362	0.007633588	0.093577403	0.158647594	0.095533094	0.0858665	0.135135135	0.167883212	0.110021023	0.160862355	0.152941176	0	0.117021277	0.097014925	0.088435374	0.118343195	0.183098592	0.076923077	0.130044843	0.150684932	0.161290323
M0111	0.08187672	0.22854914	0.16563273	0.11428571	0.17801047	0.09797941	0.1517094	0.11340206	0.03448276	0.11656442	0.02857143	0.14441417	0.25462304	0.05997625	0.10526316	0.13513514	0.10318949	0.10750507	0.04956268	0.08806622	0.11048159	0.15862069	0.12809917	0.13877249	0.26760563	0.09090909	0.05109489	0.07462687	0.1595554	0.04462326	0.13503324	0.11627907	0.04954128	0.07962473	0.05109489	0.07990506	0.08165429	0.14995934	0.13004484	0	0.09090909	0.07462687	0.08333333	0.07006369	0.06779661	0.09090909	0.06849315	0.08433735	0.18211921
M0112	0.07734807	0.13466334	0.17391304	0.07361963	0.0729927	0.09839817	0.14035088	0.10526316	0.09090909	0.15189873	0.14285714	0.0733945	0.07692308	0.07834101	0.05263158	0.13868613	0.07734807	0.05459057	0.1038961	0.18243243	0.17757009	0.0862069	0.15384615	0.10769231	0.13466334	0.15384615	0.19148936	0.15463918	0.16504854	0.03174603	0.13131313	0.2	0.13636364	0.06930693	0.19148936	0.14754098	0.10204082	0.09090909	0.17073171	0	0.15384615	0.08597285	0.06598985	0.125	0.13513514	0.05263158	0.14754098	0.19148936	0.11504425
M0113	0.06797066	0.14498141	0.14692263	0.11340206	0.12054329	0.1128061	0.09554958	0.07068366	0.05164319	0.11850866	0.03225806	0.11022998	0.15057795	0.04208417	0.12149533	0.08303249	0.11672428	0.11340206	0.125	0.11176471	0.10134138	0.15068493	0.10655738	0.11524164	0.09634551	0.08843537	0.05164319	0.08387097	0.14006515	0.01111111	0.10429448	0.08303249	0.05039788	0.08917804	0.05164319	0.09311741	0.0888006	0.17437722	0.13131313	0	0.08843537	0.09375	0.09090909	0.05660377	0.10091743	0.1024735	0.06001122	0.1023622	0.14947368
M0114	0.08352144	0.11149228	0.19148936	0.15748031	0.09459459	0.17647059	0.12244898	0.04854369	0.02857143	0.16113744	0.04347826	0.07623318	0.11940299	0.03703704	0.125	0.07623318	0.14441417	0.125	0.04928458	0.17823865	0.13207547	0.10769231	0.13513514	0.09256449	0.0667921	0.11570248	0.06666667	0.12374582	0.06312292	0.01315789	0.09271523	0.09923664	0.0669746	0.05415272	0.06666667	0.05660377	0.07976916	0.11864407	0.15068493	0	0.11570248	0.08910891	0.12643678	0.05494505	0.05109489	0.125	0.05660377	0.10429448	0.13793103
M0115	0.06666667	0.12299465	0.26696833	0.10859729	0.07830552	0.13716833	0.13952736	0.0834144	0.05	0.29442843	0.07142857	0.0741688	0.11793612	0.06337272	0.07142857	0.10891089	0.09960728	0.07876712	0.08731466	0.21117053	0.14533623	0.08270677	0.12903226	0.12906675	0.10049008	0.13684211	0.10738255	0.18727915	0.13758079	0.02257636	0.15959004	0.13029827	0.09501485	0.09177623	0.10738255	0.09065156	0.08527132	0.12221672	0.20535714	0	0.13684211	0.12835821	0.09701493	0.09209101	0.08450704	0.07142857	0.09962598	0.12903226	0.15283843
M0116	0.20689655	0.10344828	0.13513514	0.14285714	0.06666667	0.09090909	0.15789474	0.15789474	0.05263158	0.08108108	0.11111111	0.03703704	0.08949416	0.09090909	0.11111111	0.16666667	0.07692308	0.09090909	0.05263158	0.08225966	0.09969789	0.07692308	0.2	0.09090909	0.06666667	0.09090909	0.17647059	0.07142857	0.06329114	0.01123596	0.08180301	0.15702479	0.07216495	0.06870229	0.17647059	0.14285714	0.12149533	0.05987261	0.09090909	0	0.09090909	0.05263158	0.10769231	0.16666667	0.11111111	0.11111111	0.14285714	0.17647059	0.11940299
M0117	0.059673535	0.11801242	0.25532739	0.090909091	0.128526646	0.14982578	0.096393696	0.06598985	0.03278689	0.14566758	0.042553191	0.07427056	0.108460001	0.062769021	0.105263158	0.086632693	0.14684466	0.13080725	0.05550953	0.179624665	0.16177703	0.14084507	0.09090909	0.12807328	0.087434095	0.139534884	0.07234043	0.07504363	0.090206353	0.018867925	0.159250585	0.086495092	0.06390839	0.08386553	0.07234043	0.06273063	0.095711723	0.167931093	0.116455696	0	0.139534884	0.111111111	0.066666667	0.086632693	0.061255743	0.10526316	0.08903403	0.07234043	0.13029827
M0118	0.05871707	0.14762138	0.12868852	0.11627907	0.16407982	0.13074442	0.14545455	0.08921162	0.11504425	0.13004484	0.04255319	0.10795455	0.19008264	0.05403247	0.16666667	0.12970711	0.16004296	0.09589041	0.05683837	0.16326722	0.12534477	0.11842804	0.10891089	0.15094176	0.12132259	0.09701493	0.06521739	0.08287293	0.125	0.01711491	0.10334347	0.09803922	0.05818276	0.07708697	0.06521739	0.14832536	0.09850559	0.16865261	0.1221374	0	0.09701493	0.08247423	0.10091743	0.07508532	0.10526316	0.07692308	0.07692308	0.14485981	0.16708229
M0119	0.1	0.07681849	0.12582781	0.04347826	0.0858665	0.08915145	0.08601346	0.0873431	0.05882353	0.09945027	0.03846154	0.08481571	0.10204082	0.04486895	0.03846154	0.0766721	0.08439134	0.06011932	0.02694136	0.10847189	0.1496177	0.08439134	0.09090909	0.07232128	0.07302534	0.08078603	0.05882353	0.0461997	0.05830904	0.09599254	0.11495959	0.08924897	0.07719928	0.07092571	0.05882353	0.05263158	0.07969152	0.10599078	0.06451613	0	0.08078603	0.0502693	0.04046243	0.06223176	0.04247104	0.08433735	0.06508876	0.06299213	0.1145959
M0120	0.05527638	0.09090909	0.24787776	0.04347826	0.08843537	0.12846458	0.13434903	0.04261971	0.02272727	0.12315271	0.02564103	0.04347826	0.08972973	0.031532	0.05263158	0.06903201	0.08714409	0.09351988	0.10581093	0.26652452	0.11815416	0.06901615	0.04347826	0.12199014	0.05494505	0.09223301	0.04651163	0.06363636	0.09007634	0.01728723	0.14084507	0.08769865	0.07110162	0.0840216	0.04651163	0.03846154	0.06451613	0.12863071	0.09090909	0	0.09223301	0.09223301	0.03846154	0.04682779	0.04210526	0.05459057	0.05247376	0.05649718	0.0892587
M0121	0.048034934	0.073863636	0.124497992	0.048689139	0.037463977	0.014492754	0.050119332	0.111111111	0.058823529	0.133093525	0.090909091	0.018181818	0.071428571	0.081967213	0.034482759	0.126760563	0.025641026	0.029411765	0.186813187	0.040339703	0.06484642	0.048034934	0.105263158	0.034642032	0.053658537	0.102040816	0.150684932	0.154639175	0.133858268	0	0.104294479	0.122807018	0.064516129	0.042654028	0.150684932	0.126436782	0.064516129	0.037463977	0.158798283	0	0.102040816	0.101639344	0.043478261	0.126760563	0.115044248	0.034482759	0.126436782	0.11627907	0.086419753
M0122	0.098430813	0.059714045	0.06996587	0.035502959	0.042183623	0.134663342	0.037735849	0.105263158	0.038461538	0.092896175	0.058823529	0.037735849	0.057342657	0.070063694	0.022727273	0.115942029	0.018518519	0.047555703	0.062992126	0.02060844	0.06206897	0.051912568	0.075268817	0.035452323	0.072340426	0.069306931	0.102040816	0.058823529	0.076086957	0.080485116	0.050440744	0.081967213	0.045296167	0.041909416	0.102040816	0.090909091	0.065989848	0.039318119	0.071428571	0	0.069306931	0.06779661	0.031941032	0.115942029	0.08	0.022727273	0.10817942	0.076923077	0.080220453
M0123	0.03746398	0.12640801	0.10866696	0.09090909	0.11111111	0.09426812	0.10614525	0.07279693	0.03278689	0.09589041	0.04255319	0.04651163	0.08532974	0.05439331	0.10526316	0.10688141	0.13445378	0.11258278	0.03762828	0.10091743	0.1121673	0.09883721	0.10891089	0.10935525	0.06870229	0.1023622	0.07234043	0.06574394	0.0691906	0	0.08395959	0.08433735	0.05743509	0.0585405	0.07234043	0.06273063	0.10284464	0.0977131	0.07943925	0	0.1023622	0.1023622	0.06666667	0.08154506	0.05882353	0.10526316	0.08328855	0.09701493	0.08077198
M0124	0.043912484	0.082004979	0.080488569	0.037037037	0.045670424	0.02024479	0.043664476	0.122102802	0.04	0.063483451	0.083333333	0.020679902	0.102249248	0.098474341	0.026315789	0.13372093	0.034088786	0.033265223	0.056433409	0.028930313	0.06257379	0.053864169	0.098039216	0.034158571	0.064172063	0.064327485	0.120689655	0.05	0.092301873	0.002857143	0.065442747	0.107887101	0.052791493	0.045955364	0.120689655	0.111111111	0.094493966	0.045805883	0.064327485	0	0.064327485	0.04	0.030674847	0.12923463	0.074380165	0.026315789	0.12	0.098591549	0.112830539
M0125	0.10204082	0.11524164	0.17774668	0.07142857	0.08317215	0.0359589	0.10408922	0.19047619	0.07692308	0.1631664	0.16666667	0.05263158	0.13449634	0.12941176	0.05	0.2244898	0.05882353	0.04347826	0.11013216	0.05993691	0.12852665	0.08907563	0.17073171	0.07194418	0.09895338	0.11504425	0.225	0.11258278	0.14182148	0.0212766	0.11412348	0.22727273	0.11442786	0.07700676	0.225	0.19148936	0.12249443	0.04695431	0.13513514	0	0.11504425	0.08949416	0.04918033	0.18421053	0.12643678	0.05	0.19148936	0.19148936	0.17073171
M0126	0.179039301	0.056338028	0.046511628	0.043478261	0.056338028	0.094527363	0.051948052	0.071428571	0.029411765	0.044776119	0.05	0.088709677	0.043478261	0.051094891	0.05	0.08	0.038461538	0.089670829	0.032786885	0.020092736	0.04651163	0.098837209	0.090909091	0.035805627	0.075268817	0.051502146	0.082474227	0.042553191	0.03960396	0.074626866	0.029106029	0.102040816	0.042345277	0.02283105	0.082474227	0.071428571	0.058823529	0.035502959	0.051502146	0	0.051502146	0.051502146	0.032258065	0.08	0.060606061	0.05	0.071428571	0.082474227	0.041322314
M0127	0.031349759	0.030586939	0.055144426	0.017857143	0.024314537	0.027987442	0.025443331	0.021380574	0.014084507	0.042682927	0.015873016	0.042624962	0.02612072	0.017612524	0.013333333	0.028277635	0.016682405	0.024633822	0.108910891	0.053658537	0.03529969	0.03374886	0.026256564	0.026811181	0.030586939	0.040383299	0.028309105	0.045528988	0.082457816	0.025063362	0.059295586	0.038092469	0.022082019	0.023388477	0.028309105	0.025084746	0.017612524	0.026110243	0.048073394	0	0.040383299	0.03267551	0.017251636	0.023569024	0.026476578	0.013333333	0.025084746	0.028309105	0.037694013
M0128	0.055865922	0.079136691	0.03580563	0.04347826	0.072522983	0.02582496	0.069306931	0.094890511	0.13513514	0.06463878	0.235294118	0.04651163	0.057934509	0.038461538	0.10526316	0.08	0.03846154	0.043478261	0.05439331	0.02824859	0.07692308	0.03960396	0.043478261	0.05769231	0.057401813	0.082474227	0.135135135	0.072992701	0.053120357	0.04651163	0.027164686	0.072847682	0.05065666	0.073939911	0.135135135	0.12149533	0.155080214	0.05386417	0.05150215	0.2	0.082474227	0.05150215	0.059602649	0.173913043	0.111111111	0.05	0.071428571	0.08247423	0.05146036
M0129	0.05170903	0.16710875	0.05745022	0.04347826	0.17154812	0.02703754	0.0578901	0.10209924	0.06666667	0.07279693	0.05263158	0.07142857	0.06654717	0.0483871	0.06666667	0.19760479	0.11111111	0.02857143	0.03800786	0.03296057	0.06504374	0.08010801	0.07784431	0.09271523	0.10275689	0.05411765	0.07623318	0.04537205	0.09589041	0.08183079	0.06448888	0.11111111	0.06329114	0.16554972	0.07623318	0.11570248	0.14729985	0.056	0.05660377	0	0.05411765	0.03225806	0.04564315	0.06951872	0.06463878	0.03225806	0.06719368	0.07623318	0.07851852
M0130	0.052631579	0.069539667	0.146865128	0.037037037	0.081188119	0.136012365	0.065088757	0.097046414	0.090909091	0.087912088	0.052631579	0.033846154	0.086749285	0.058823529	0.075268817	0.097560976	0.097003555	0.039295684	0.039697543	0.126629423	0.08283202	0.058752757	0.073170732	0.077306733	0.055582407	0.058823529	0.085271318	0.049562682	0.067313523	0.007462687	0.074027933	0.07646305	0.051581048	0.114781173	0.085271318	0.104734577	0.10915493	0.087632736	0.058823529	0	0.058823529	0.040462428	0.037735849	0.081081081	0.065989848	0.025641026	0.076923077	0.081081081	0.097155523
M0131	0.052631579	0.130765416	0.144497608	0.043478261	0.125279507	0.0722214	0.061705989	0.114016142	0.060240964	0.075544174	0.1	0.058571429	0.141304348	0.092838802	0.081967213	0.166745394	0.084193805	0.05912893	0.094138544	0.090647827	0.08333333	0.083182891	0.105263158	0.097046414	0.076785028	0.073170732	0.115942029	0.056	0.131729668	0.009383572	0.137598403	0.125776633	0.066832453	0.072933085	0.115942029	0.142857143	0.133412043	0.116240034	0.092198582	0	0.073170732	0.064516129	0.034482759	0.113490364	0.081967213	0.047619048	0.118136439	0.117647059	0.14620863
M0132	0.0543131	0.24137931	0.10088212	0.07142857	0.18226601	0.06205018	0.10738255	0.10599078	0.07462687	0.13528855	0.05882353	0.09452736	0.11875694	0.06870229	0.10655738	0.15183246	0.1092437	0.09489051	0.05058366	0.07361963	0.09700816	0.14186851	0.09489051	0.18067979	0.12412178	0.07784431	0.08	0.04612546	0.13956835	0.04347826	0.08975445	0.09026549	0.0565635	0.07421042	0.08	0.15606936	0.1011236	0.12382934	0.1013986	0	0.07784431	0.07784431	0.05263158	0.08552632	0.11570248	0.08	0.0880829	0.08433735	0.11574953
M0133	0.025641026	0.083470135	0.094527363	0.033492823	0.065970928	0.014184397	0.054172767	0.051792829	0.054945055	0.060046189	0.032258065	0.032019053	0.068062827	0.040816327	0.032258065	0.065719361	0.050788091	0.049902787	0.149700599	0.069811321	0.07913669	0.066510401	0.048543689	0.057433133	0.0574316	0.078651685	0.051643192	0.071770335	0.115879828	0.031221397	0.09411314	0.057401813	0.032620922	0.18024032	0.051643192	0.048543689	0.100362757	0.071292171	0.078651685	0	0.078651685	0.059936909	0.084337349	0.057268722	0.043478261	0.032258065	0.061052632	0.054945055	0.087441112
M0134	0.08695652	0.09543568	0.09834377	0.05882353	0.08463435	0.04510109	0.13207547	0.07142857	0.05164319	0.09248555	0.02564103	0.06007067	0.07368421	0.03116147	0.06666667	0.07637109	0.08527132	0.05882353	0.02444703	0.05	0.15384615	0.07526882	0.08433735	0.08205591	0.07943925	0.05882353	0.04477612	0.04727273	0.05757932	0.03174603	0.07355865	0.12903226	0.06779661	0.15090543	0.04477612	0.06299213	0.16591928	0.08399812	0.05882353	0	0.05882353	0.04347826	0.04651163	0.04166667	0.04024768	0.06666667	0.03960396	0.07142857	0.07586207
M0135	0.05119454	0.10091743	0.07449549	0.06382979	0.07006369	0.02527806	0.05263158	0.09756098	0.05586592	0.08401084	0.08	0.03448276	0.07753706	0.07784431	0.06930693	0.14583333	0.03529412	0.02564103	0.04700353	0.04607721	0.06648199	0.04265403	0.09489051	0.06451613	0.0741688	0.07427056	0.1183432	0.05981308	0.07960742	0.02689487	0.06363636	0.16666667	0.10565111	0.05648296	0.1183432	0.12781955	0.10526316	0.04778074	0.07427056	0	0.07427056	0.04781705	0.03550296	0.10738255	0.08247423	0.02857143	0.10526316	0.09883721	0.08038585
M0136	0.05571848	0.05058366	0.06430155	0.02941176	0.03448276	0.02314251	0.05960265	0.07462687	0.05882353	0.07943925	0.09090909	0.01818182	0.05633803	0.05882353	0.03448276	0.08474576	0.02564103	0.02941176	0.0626703	0.03831891	0.09714286	0.04234528	0.07692308	0.03851641	0.05058366	0.07462687	0.11111111	0.05882353	0.06882591	0.01149425	0.0534846	0.07865169	0.05	0.12935264	0.11111111	0.09375	0.08641975	0.04092527	0.07462687	0	0.07462687	0.0619469	0.1023622	0.08474576	0.07784431	0.03448276	0.09375	0.09090909	0.07843137
M0137	0.05119454	0.07865169	0.03466988	0.025641026	0.07462687	0.053037608	0.058661778	0.07623318	0.08	0.04542626	0.02857143	0.056	0.04455959	0.02887139	0.028571429	0.09090909	0.04761905	0.0619469	0.02167183	0.029567054	0.06451613	0.07068366	0.10091743	0.066079295	0.06441394	0.030534351	0.043478261	0.02564103	0.05515588	0.10091743	0.04796026	0.07317073	0.03896104	0.08234743	0.043478261	0.05633803	0.09660574	0.04031925	0.03184713	0	0.030534351	0.028571429	0.034482759	0.03937008	0.03561644	0.08	0.038961039	0.03846154	0.05172157
M0138	0.03448276	0.1011236	0.10377358	0.111111111	0.101123596	0.034482759	0.090909091	0.055276382	0.03703704	0.105263158	0.05263158	0.05882353	0.04597701	0.040925267	0.142857143	0.090909091	0.106382979	0.12781955	0.23364486	0.07830552	0.08917197	0.10638298	0.11111111	0.0862069	0.072992701	0.15384615	0.09375	0.08433735	0.127516779	0	0.111111111	0.071428571	0.041322314	0.036585366	0.09375	0.07361963	0.067193676	0.06779661	0.136612022	0	0.15384615	0.183098592	0.086956522	0.06508876	0.07692308	0.14285714	0.07361963	0.09090909	0.05704698
M0139	0.07142857	0.10845515	0.25108601	0.05439331	0.06930693	0.14544654	0.09847434	0.06578947	0.04347826	0.12600536	0.05882353	0.05164319	0.1002445	0.05114855	0.07006369	0.09090909	0.06015987	0.06067563	0.0744186	0.16888046	0.13887506	0.08003857	0.09090909	0.10514198	0.09248555	0.07462687	0.08	0.08552632	0.09181141	0.04210526	0.11248455	0.0923277	0.06817643	0.08510911	0.08	0.08888889	0.07591989	0.10008358	0.125	0	0.07462687	0.06451613	0.05	0.07462687	0.09883721	0.04347826	0.0828125	0.09756098	0.10738255
M0140	0.108695652	0.062992126	0.057179777	0.023090586	0.039175258	0.103484688	0.042266605	0.075391181	0.037549407	0.073825503	0.046511628	0.068862275	0.053566762	0.05	0.016949153	0.0625	0.035532995	0.038479369	0.043276662	0.021770682	0.04921665	0.036134088	0.053291536	0.032090199	0.088709677	0.041666667	0.065088757	0.043046358	0.073684211	0.196410768	0.048213273	0.08974359	0.042345277	0.027522936	0.065088757	0.073482428	0.045296167	0.042638777	0.05	0	0.041666667	0.027173913	0.019830028	0.0625	0.058467742	0.016949153	0.060773481	0.065088757	0.069042316
M0141	0.067385445	0.109476781	0.12553597	0.063291139	0.113689095	0.120613395	0.121262458	0.059633028	0.012987013	0.081081081	0.019607843	0.051960472	0.159929701	0.042954788	0.054054054	0.071428571	0.098169717	0.063437457	0.111111111	0.106724244	0.1060692	0.122994652	0.070063694	0.09319788	0.096345515	0.055684455	0.033112583	0.041373239	0.143187067	0.024440721	0.164569494	0.08338805	0.052361066	0.084171479	0.033112583	0.034300792	0.076524364	0.106668386	0.055684455	0	0.055684455	0.050995025	0.05	0.046511628	0.026315789	0.054054054	0.043478261	0.052631579	0.173275394
M0142	0.060606061	0.10460251	0.23348018	0.125	0.10460251	0.20535714	0.120996441	0.044510386	0.03448276	0.17100372	0.05263158	0.06060606	0.081081081	0.02564103	0.153846154	0.060606061	0.162361624	0.14450867	0.020408163	0.208791209	0.16368286	0.12135922	0.125	0.13718412	0.052631579	0.10544218	0.05263158	0.060606061	0.042553191	0.01123596	0.112637363	0.06870229	0.05643341	0.0655473	0.05263158	0.043478261	0.102629347	0.107055961	0.086956522	0	0.10544218	0.105442177	0.090909091	0.03703704	0.03448276	0.15384615	0.043478261	0.08695652	0.093892434
M0143	0.022727273	0.034482759	0.038461538	0.025641026	0.020408163	0.115942029	0.022727273	0.052631579	0.05	0.043478261	0.076923077	0.016129032	0.032258065	0.043478261	0.029411765	0.058823529	0.022727273	0.025641026	0.029411765	0.015873016	0.03846154	0.022727273	0.066666667	0.016129032	0.034482759	0.05	0.076923077	0.037037037	0.038461538	0	0.018518519	0.058823529	0.043478261	0.021276596	0.076923077	0.066666667	0.043478261	0.020408163	0.05	0	0.05	0.037037037	0.021276596	0.058823529	0.05	0.029411765	0.066666667	0.076923077	0.043478261
M0144	0.032258065	0.045643154	0.040247678	0.037037037	0.042471042	0.016949153	0.044510386	0.071428571	0.028571429	0.041322314	0.043478261	0.021276596	0.030927835	0.056	0.043478261	0.059602649	0.032258065	0.037037037	0.03286385	0.032414911	0.04024768	0.059602649	0.06870229	0.033268102	0.035616438	0.048543689	0.070063694	0.040963855	0.035971223	0	0.02489019	0.048034934	0.037647059	0.020881671	0.070063694	0.059459459	0.081967213	0.031847134	0.048543689	0	0.048543689	0.046728972	0.029411765	0.059602649	0.054393305	0.043478261	0.059459459	0.065088757	0.033942559
M0145	0.111111111	0.09543568	0.09689214	0.06930693	0.073170732	0.052741514	0.076233184	0.1590567	0.09090909	0.09311741	0.142857143	0.03550296	0.1186839	0.1121673	0.051643192	0.201716738	0.05	0.0812357	0.045751634	0.03278689	0.08024691	0.08108108	0.18309859	0.037463977	0.124087591	0.09589041	0.17073171	0.071428571	0.091811414	0.049798116	0.054945055	0.20967742	0.090909091	0.16397605	0.17073171	0.14893617	0.20396913	0.086803105	0.09589041	0	0.09589041	0.049180328	0.08	0.15942029	0.090909091	0.06329114	0.17027864	0.2173913	0.12391931
M0146	0.115423902	0.157252509	0.1334358	0.043478261	0.112448832	0.06590661	0.12527023	0.18349547	0.06206897	0.14806378	0.1	0.04357798	0.15479791	0.11875694	0.047619048	0.19213974	0.079584775	0.05365854	0.04570384	0.086419753	0.15885714	0.10481586	0.11627907	0.13611627	0.12025218	0.07692308	0.14583333	0.05963303	0.136918621	0.02517162	0.152368758	0.17	0.09073959	0.16588816	0.14583333	0.13207547	0.180086048	0.07485605	0.07692308	0	0.07692308	0.064516129	0.03917526	0.167664671	0.089108911	0.04761905	0.15384615	0.11864407	0.18393235
M0147	0.032171582	0.105263158	0.196096654	0.038062284	0.098517873	0.1069869	0.069673007	0.074626866	0.03960396	0.087216249	0.058823529	0.081000596	0.145187602	0.048991354	0.062992126	0.081967213	0.12244898	0.072522983	0.051948052	0.108910891	0.10038475	0.11218103	0.090909091	0.079439252	0.126082772	0.069306931	0.076923077	0.045643154	0.09393281	0.012133468	0.138369588	0.09478673	0.069995542	0.069075617	0.076923077	0.083032491	0.076923077	0.168289291	0.092485549	0	0.069306931	0.045643154	0.034482759	0.064516129	0.089965398	0.062992126	0.06870229	0.102040816	0.137669296
M0148	0.05786618	0.12751678	0.17055085	0.07462687	0.09050445	0.05351171	0.11383109	0.13513514	0.04524887	0.0948588	0.04761905	0.08938547	0.3243989	0.08422072	0.06206897	0.16170213	0.06995885	0.04347826	0.09513274	0.09756098	0.13549997	0.0928743	0.10526316	0.07586207	0.15490376	0.10315186	0.08196721	0.13793103	0.17	0.04186047	0.13910318	0.13043478	0.0616622	0.08129964	0.08196721	0.08387097	0.10417351	0.1107295	0.15789474	0	0.10315186	0.06451613	0.06508876	0.11428571	0.08450704	0.04761905	0.10769231	0.09219858	0.42372881
M0149	0.052631579	0.153846154	0.081185257	0.051502146	0.261682243	0.051051051	0.100917431	0.103327496	0.058823529	0.072992701	0	0.126760563	0.071428571	0	0.071428571	0.132075472	0.11627907	0.122137405	0	0.053952321	0.0923277	0.230769231	0.082474227	0.118012422	0.24015748	0.107692308	0	0.038461538	0.110132159	0.145833333	0.06302202	0.108910891	0.037037037	0.044905009	0	0	0.028953229	0.090909091	0.105263158	0	0.107692308	0.044198895	0.046263345	0	0	0.058823529	0	0.058823529	0.054794521
M0150	0.07142857	0.1011236	0.125	0.2	0.07692308	0.04477612	0.12	0.06060606	0.09090909	0.07142857	0.11111111	0.09756098	0.06849315	0.04247104	0.14285714	0.09756098	0.09090909	0.11111111	0.04761905	0.0619469	0.09090909	0.09090909	0.1627907	0.07608696	0.0729927	0.23529412	0.15384615	0.27272727	0.06024096	0	0.04347826	0.06060606	0.05105105	0.03874092	0.15384615	0.07361963	0.06299213	0.08247423	0.17073171	0.07142857	0.23529412	0.17647059	0.25	0.09756098	0.07692308	0.14285714	0.15384615	0.15384615	0.05882353
M0151	0.041666667	0.058823529	0.071428571	0.052631579	0.034482759	0.020833333	0.041666667	0.090909091	0.5	0.090909091	0.2	0.029411765	0.043478261	0.066666667	0.071428571	0.111111111	0.041666667	0.052631579	0.071428571	0.032258065	0.07142857	0.041666667	0.142857143	0.029411765	0.058823529	0.285714286	0.5	0.285714286	0.071428571	0	0.029411765	0.111111111	0.090909091	0.032258065	0.5	0.142857143	0.066666667	0.034482759	0.125	0.333333333	0.285714286	0.166666667	0.090909091	0.25	0.125	0.071428571	0.176470588	0.2	0.066666667
M0152	0.051502146	0.078651685	0.138211382	0.0546875	0.040462428	0.016129032	0.055276382	0.11627907	0.09375	0.153846154	0.2	0.020833333	0.071428571	0.085271318	0.041666667	0.135135135	0.029411765	0.034482759	0.153846154	0.046511628	0.0729927	0.051502146	0.12	0.037647059	0.058823529	0.153846154	0.228070175	0.179775281	0.12	0	0.08	0.122137405	0.074626866	0.045130641	0.228070175	0.142857143	0.06870229	0.040462428	0.19047619	0.090909091	0.153846154	0.25	0.223300971	0.219917012	0.132075472	0.041666667	0.183098592	0.139240506	0.082474227
M0153	0	0	0	0	0	0.081081081	0	0	0.090909091	0	0	0	0	0	0	0	0	0.041666667	0	0	0	0.034482759	0.071428571	0	0.029411765	0	0	0	0	0.038461538	0.018181818	0.034482759	0	0	0	0	0	0	0	0	0	0	0	0	0	0.090909091	0	0	0
M0154	0.041666667	0.058823529	0.071428571	0.052631579	0.034482759	0.020833333	0.041666667	0.090909091	0.125	0.090909091	0.2	0.029411765	0.043478261	0.066666667	0.071428571	0.111111111	0.041666667	0.052631579	0.071428571	0.032258065	0.07142857	0.041666667	0.142857143	0.029411765	0.058823529	0.125	0.2	0.090909091	0.071428571	0	0.029411765	0.111111111	0.090909091	0.032258065	0.2	0.142857143	0.066666667	0.034482759	0.125	0	0.125	0.090909091	0.043478261	0.111111111	0.125	0.071428571	0.142857143	0.2	0.066666667
M0155	0.041666667	0.182795699	0.020618557	0	0.25	0.02661597	0.056338028	0.10367893	0.043478261	0.062992126	0	0.090909091	0.047227926	0	0.043478261	0.136363636	0.136363636	0.022727273	0.014084507	0.033402923	0.05633803	0.075268817	0.038461538	0.15755627	0.127379209	0	0	0	0.129032258	0.114285714	0.036649215	0.06870229	0.028571429	0.056	0	0.062992126	0.03539823	0.059957173	0.018181818	0	0	0	0	0	0.052631579	0.043478261	0	0.025641026	0.055072464
M0156	0.19148936	0.09248555	0.06487696	0.07006369	0.06001122	0.10091743	0.08597285	0.09756098	0.05	0.06521739	0.07142857	0.07623318	0.05210421	0.0776767	0.05882353	0.11111111	0.04347826	0.09090909	0.05132743	0.04142012	0.08003857	0.15942029	0.11702128	0.05627161	0.09565217	0.07692308	0.11504425	0.06478873	0.06944444	0.07142857	0.04556427	0.12676056	0.06233062	0.04100946	0.11504425	0.09701493	0.07843137	0.0554371	0.07692308	0	0.07692308	0.06478873	0.05660377	0.11111111	0.0880829	0.09756098	0.11872146	0.11111111	0.06320957
M0157	0.2	0.082474227	0.034482759	0.071428571	0.082474227	0.095890411	0.058823529	0.082474227	0.333333333	0.041666667	0.090909091	0.058823529	0.042780749	0.038461538	0.2	0.125	0.058823529	0.071428571	0.058823529	0.018518519	0.03448276	0.090909091	0.153846154	0.0546875	0.111111111	0.052631579	0.090909091	0.037037037	0.0546875	0.08	0.025641026	0.090909091	0.041666667	0.026666667	0.090909091	0.153846154	0.08	0.060606061	0.09375	0	0.052631579	0.052631579	0.052631579	0.058823529	0.111111111	0.090909091	0.071428571	0.090909091	0.055865922
M0158	0.06009615	0.20214669	0.30291971	0.10769231	0.15265866	0.04227941	0.11414791	0.15862069	0.08527132	0.24137931	0.07142857	0.13076923	0.11787072	0.08921162	0.10526316	0.18548387	0.13076923	0.09756098	0.15546218	0.1071682	0.19605696	0.11574953	0.125	0.13513514	0.20214669	0.25	0.13207547	0.25	0.30931174	0.01449275	0.11423748	0.13513514	0.07755102	0.09126984	0.13207547	0.14545455	0.09517601	0.2	0.30434783	0	0.25	0.17647059	0.09803922	0.15068493	0.20689655	0.07142857	0.16129032	0.17977528	0.18309859
M0159	0.071428571	0.2	0.191294387	0.069306931	0.109243697	0.06351551	0.077257889	0.25	0.090909091	0.117241379	0.2	0.056603774	0.209144793	0.193877551	0.043478261	0.314553991	0.100917431	0.07712766	0.066666667	0.084728303	0.15223464	0.125703565	0.173913043	0.074528172	0.151832461	0.170731707	0.263157895	0.11627907	0.15687993	0.011111111	0.126142596	0.21703854	0.098474341	0.08405682	0.263157895	0.2	0.174361916	0.143281366	0.142857143	0.05	0.170731707	0.078651685	0.079229122	0.333333333	0.142857143	0.043478261	0.285714286	0.185185185	0.255172414
M0160	0.05882353	0.2173913	0.144508671	0.25	0.217391304	0.058823529	0.2	0.10526316	0.2	0.209677419	0.2	0.09090909	0.08333333	0.073863636	0.333333333	0.161290323	0.235294118	0.28571429	0.106145251	0.073684211	0.13868613	0.23529412	0.25	0.142857143	0.12	0.43589744	0.33333333	0.333333333	0.13207547	0	0.106918239	0.097560976	0.060070671	0.050397878	0.33333333	0.13207547	0.125	0.105263158	0.2	0.125	0.43589744	0.435897436	0.153846154	0.2	0.126760563	0.33333333	0.17977528	0.14285714	0.10204082
M0161	0.024390244	0.090909091	0.183098592	0.132075472	0.135135135	0.058823529	0.097560976	0.05	0.2	0.14379085	0.090909091	0.107692308	0.062256809	0.038461538	0.090909091	0.097560976	0.285714286	0.153846154	0.043478261	0.090909091	0.16883117	0.161290323	0.153846154	0.081081081	0.06870229	0.6	0.2	0.272727273	0.070063694	0	0.048034934	0.058823529	0.052631579	0.035805627	0.2	0.071428571	0.069306931	0.147540984	0.235294118	0.125	0.6	0.212121212	0.157024793	0.125	0.066666667	0.090909091	0.09375	0.153846154	0.055865922
M0162	0.08870968	0.18721461	0.14851147	0.12820513	0.13043478	0.0640608	0.15986499	0.14465409	0.05633803	0.14356436	0.05263158	0.15862069	0.21427303	0.0827843	0.13636364	0.14027149	0.14285714	0.11594203	0.05633803	0.08142999	0.16745283	0.18032787	0.15789474	0.09832201	0.16816431	0.11111111	0.09090909	0.07142857	0.12170711	0.03754941	0.1197703	0.13055182	0.08196721	0.08037775	0.09090909	0.11111111	0.13227894	0.16666667	0.11111111	0	0.11111111	0.05263158	0.09090909	0.11627907	0.13636364	0.15384615	0.1092437	0.11111111	0.23626374
M0163	0.05882353	0.2173913	0.144508671	0.25	0.217391304	0.058823529	0.2	0.10526316	0.2	0.209677419	0.2	0.09090909	0.08333333	0.073863636	0.333333333	0.161290323	0.235294118	0.28571429	0.106145251	0.073684211	0.13868613	0.23529412	0.25	0.142857143	0.12	0.43589744	0.33333333	0.333333333	0.13207547	0	0.106918239	0.097560976	0.060070671	0.050397878	0.33333333	0.13207547	0.125	0.105263158	0.2	0.125	0.43589744	0.435897436	0.153846154	0.2	0.126760563	0.33333333	0.17977528	0.14285714	0.10204082
M0164	0.05	0.090909091	0.223300971	0.132075472	0.090909091	0.032786885	0.090909091	0.105263158	0.2	0.14379085	0.2	0.070063694	0.062256809	0.073863636	0.090909091	0.125	0.125	0.119402985	0.090909091	0.085271318	0.2	0.125	0.153846154	0.090909091	0.076923077	0.714285714	0.333333333	0.555555556	0.107692308	0	0.054945055	0.097560976	0.071428571	0.044303797	0.333333333	0.132075472	0.073863636	0.117021277	0.302325581	0.125	0.714285714	0.302325581	0.166666667	0.2	0.142857143	0.090909091	0.206896552	0.170731707	0.08
M0165	0.06060606	0.12	0.3125	0.17647059	0.07692308	0.04046243	0.125	0.13513514	0.2	0.25	0.26315789	0.0862069	0.11428571	0.09565217	0.14285714	0.16129032	0.09090909	0.11111111	0.17857143	0.09375	0.16071429	0.12	0.2	0.0733945	0.09090909	0.4893617	0.41176471	0.71428571	0.18562874	0	0.08196721	0.16129032	0.09090909	0.05039788	0.41176471	0.17647059	0.09090909	0.09478673	0.5	0.125	0.4893617	0.2173913	0.19863014	0.24137931	0.17073171	0.14285714	0.22807018	0.23076923	0.14893617
M0166	0.103448276	0.144067797	0.196850394	0.082474227	0.129707113	0.040312094	0.090909091	0.333333333	0.2	0.166666667	0.2	0.032258065	0.146496815	0.178571429	0.161290323	0.352112676	0.11627907	0.05	0.090909091	0.062138728	0.1238825	0.090909091	0.235294118	0.121831366	0.095334686	0.161290323	0.333333333	0.125	0.127371274	0	0.081980857	0.208791209	0.101123596	0.131176732	0.333333333	0.272727273	0.240601504	0.082061069	0.161290323	0	0.161290323	0.097560976	0.06870229	0.375	0.2	0.058823529	0.316239316	0.263157895	0.189189189
M0167	0.11702128	0.23076923	0.14606742	0.13207547	0.31868132	0.04892418	0.15702479	0.26984127	0.2	0.1943128	0.25	0.16666667	0.18644068	0.13207547	0.2	0.4	0.2804878	0.10769231	0.07784431	0.0744186	0.14130435	0.19318182	0.33333333	0.12071156	0.26984127	0.17647059	0.2962963	0.13207547	0.17318436	0.05633803	0.08098271	0.23529412	0.13684211	0.08761329	0.2962963	0.25	0.15384615	0.14169215	0.17647059	0	0.17647059	0.07142857	0.11111111	0.20689655	0.1627907	0.11940299	0.23529412	0.47058824	0.22093023
M0168	0.11702128	0.23076923	0.14606742	0.13207547	0.31868132	0.04892418	0.15702479	0.26984127	0.2	0.1943128	0.25	0.16666667	0.18644068	0.13207547	0.2	0.4	0.2804878	0.10769231	0.07784431	0.0744186	0.14130435	0.19318182	0.33333333	0.12071156	0.26984127	0.17647059	0.2962963	0.13207547	0.17318436	0.05633803	0.08098271	0.23529412	0.13684211	0.08761329	0.2962963	0.25	0.15384615	0.14169215	0.17647059	0	0.17647059	0.07142857	0.11111111	0.20689655	0.1627907	0.11940299	0.23529412	0.47058824	0.22093023
M0169	0.06418919	0.2987013	0.15037594	0.14285714	1	0.06894956	0.145686	0.2244898	0.08247423	0.18727915	0.05	0.18421053	0.11925383	0.05660377	0.16666667	0.25	0.38461538	0.24444444	0.04651163	0.0654828	0.14149234	0.32352941	0.14832536	0.3740458	0.19047619	0.12	0.0729927	0.05945946	0.21817596	0.04651163	0.10760781	0.07784431	0.04819841	0.1031665	0.0729927	0.12149533	0.12054329	0.19521912	0.1221374	0	0.12	0.12	0.09090909	0.0812357	0.10526316	0.20689655	0.08387097	0.15384615	0.11792976
M0170	0.08247423	0.36585366	0.14947368	0.23529412	0.25	0.06548135	0.20689655	0.14285714	0.07142857	0.1559633	0.11111111	0.18644068	0.16666667	0.09422492	0.31578947	0.35483871	0.23529412	0.26315789	0.09756098	0.08552632	0.11111111	0.34615385	0.33333333	0.16205534	0.37931034	0.17647059	0.1627907	0.13207547	0.20689655	0.04166667	0.10204082	0.18548387	0.12033195	0.08108108	0.1627907	0.18421053	0.11524164	0.16504854	0.22807018	0	0.17647059	0.13924051	0.1559633	0.14754098	0.19047619	0.31578947	0.1634349	0.28205128	0.17647059
M0171	0.10692771	0.3559322	0.1685761	0.12	0.19402985	0.05595668	0.11111111	0.33333333	0.11111111	0.17482517	0.25	0.18644068	0.16666667	0.16504854	0.1627907	0.55555556	0.11111111	0.125	0.13207547	0.08552632	0.16666667	0.15384615	0.25	0.14130435	0.33333333	0.17647059	0.36363636	0.13207547	0.3125	0.04166667	0.10429448	0.25641026	0.13684211	0.09963346	0.36363636	0.36363636	0.1627907	0.13654301	0.22807018	0	0.17647059	0.15384615	0.09947644	0.30666667	0.28205128	0.11111111	0.32631579	0.2962963	0.26506024
M0172	0.05	0.18548387	0.09973046	0.09756098	0.1221374	0.03010033	0.11235955	0.10526316	0.06666667	0.13924051	0.09090909	0.14545455	0.08333333	0.05365854	0.13513514	0.2	0.0862069	0.07361963	0.09578544	0.12716763	0.09090909	0.12751678	0.15384615	0.13235294	0.23529412	0.12676056	0.125	0.11111111	0.17647059	0.03278689	0.07317073	0.10769231	0.09452736	0.08394161	0.125	0.12903226	0.06930693	0.11134021	0.17073171	0	0.12676056	0.06666667	0.0862069	0.0862069	0.1559633	0.09090909	0.09756098	0.23529412	0.10204082
M0173	0.06463878	0.4516129	0.14446003	0.1011236	0.63636364	0.06979114	0.13898305	0.2	0.06060606	0.18548387	0.03448276	0.26984127	0.13390929	0.04857013	0.13207547	0.19402985	0.2371134	0.18072289	0.05095541	0.07554417	0.10891089	0.23076923	0.14754098	0.50943396	0.19771863	0.10769231	0.06060606	0.06403941	0.26888218	0.03773585	0.08816964	0.08003857	0.05150215	0.10351117	0.06060606	0.11702128	0.09375	0.24423963	0.14545455	0	0.10769231	0.10769231	0.0840708	0.07279693	0.125	0.13207547	0.0745614	0.15384615	0.10632184
M0174	0.0840708	0.16504854	0.10526316	0.12	0.31868132	0.05704698	0.17318436	0.14832536	0.11111111	0.0862069	0.04166667	0.14754098	0.1023622	0.02040816	0.1627907	0.19318182	0.13513514	0.10769231	0.04166667	0.06508876	0.10692771	0.27272727	0.16129032	0.14963504	0.21827411	0.13207547	0.04166667	0.07784431	0.14248705	0.15511551	0.06649111	0.11111111	0.04672897	0.04712042	0.04166667	0.05882353	0.04166667	0.15942029	0.17977528	0	0.13207547	0.07142857	0.09947644	0.02941176	0.07142857	0.11111111	0.03448276	0.13636364	0.08359133
M0175	0.05	0.18548387	0.19066148	0.09756098	0.1221374	0.02857143	0.09090909	0.1221374	0.06666667	0.15384615	0.09090909	0.14545455	0.11428571	0.07386364	0.13513514	0.2	0.0862069	0.07361963	0.2611465	0.10638298	0.10526316	0.12751678	0.15384615	0.12751678	0.23529412	0.18644068	0.17073171	0.26315789	0.41176471	0.03278689	0.16129032	0.16129032	0.09452736	0.05643341	0.17073171	0.17977528	0.06930693	0.10526316	0.33333333	0	0.18644068	0.14285714	0.0862069	0.125	0.20430108	0.09090909	0.13207547	0.23529412	0.2
M0176	0.09090909	0.25490196	0.15748031	0.23076923	0.26984127	0.07298433	0.25239617	0.12676056	0.04166667	0.12374582	0.07142857	0.2804878	0.16666667	0.05	0.30434783	0.21387283	0.17038217	0.2	0.06223176	0.06904232	0.1251932	0.25	0.28571429	0.20623632	0.16363636	0.16883117	0.10091743	0.09489051	0.14285714	0.03448276	0.05882353	0.0862069	0.05095541	0.07217452	0.10091743	0.11504425	0.08597285	0.18171161	0.21212121	0	0.16883117	0.11111111	0.152	0.07692308	0.10759494	0.25	0.08270677	0.15384615	0.12149533
M0177	0.06463878	0.4516129	0.14446003	0.1011236	0.63636364	0.06979114	0.13898305	0.2	0.06060606	0.18548387	0.03448276	0.26984127	0.13390929	0.04857013	0.13207547	0.19402985	0.2371134	0.18072289	0.05095541	0.07554417	0.10891089	0.23076923	0.14754098	0.50943396	0.19771863	0.10769231	0.06060606	0.06403941	0.26888218	0.03773585	0.08816964	0.08003857	0.05150215	0.10351117	0.06060606	0.11702128	0.09375	0.24423963	0.14545455	0	0.10769231	0.10769231	0.0840708	0.07279693	0.125	0.13207547	0.0745614	0.15384615	0.10632184
M0178	0.024390244	0.037037037	0.076923077	0.029411765	0.020833333	0.014084507	0.028571429	0.05	0.12	0.09375	0.2	0.018867925	0.034090909	0.038461538	0.037037037	0.058823529	0.024390244	0.029411765	0.111111111	0.036585366	0.04347826	0.024390244	0.071428571	0.018867925	0.037037037	0.108910891	0.153846154	0.191489362	0.071428571	0	0.052631579	0.058823529	0.052631579	0.022727273	0.153846154	0.071428571	0.038461538	0.024390244	0.12	0.125	0.108910891	0.435897436	0.280487805	0.145454545	0.066666667	0.037037037	0.119402985	0.090909091	0.038461538
M0179	0.071428571	0.105263158	0.125	0.073619632	0.051502146	0.018181818	0.071428571	0.166666667	0.176470588	0.132075472	0.212121212	0.024390244	0.068493151	0.111111111	0.052631579	0.2	0.034482759	0.041666667	0.111111111	0.042084168	0.09090909	0.071428571	0.162790698	0.05	0.072992701	0.235294118	0.379310345	0.272727273	0.107692308	0	0.052631579	0.142857143	0.094890511	0.055374593	0.379310345	0.2	0.084337349	0.051502146	0.170731707	0.071428571	0.235294118	0.463414634	0.25	0.224489796	0.2	0.052631579	0.282051282	0.191489362	0.090909091
M0180	0.07279693	0.26168224	0.20603015	0.11111111	0.26760563	0.07637109	0.24822695	0.15384615	0.05882353	0.18167203	0.09090909	0.2371134	0.11189552	0.06451613	0.13207547	0.17647059	0.17647059	0.12643678	0.07142857	0.09558413	0.30434783	0.20603015	0.13513514	0.21212121	0.1440678	0.26315789	0.12	0.10526316	0.13667118	0.16197183	0.06888361	0.10344828	0.06598985	0.08493151	0.12	0.13513514	0.11111111	0.12970711	0.20689655	0	0.26315789	0.14545455	0.09375	0.09589041	0.125	0.09090909	0.1011236	0.13207547	0.12545676
M0181	0.0968444	0.16368286	0.14851147	0.15789474	0.13043478	0.06250782	0.14937286	0.125	0.06060606	0.10104862	0.07142857	0.18032787	0.25274725	0.05790759	0.12903226	0.11627907	0.14285714	0.11594203	0.07212476	0.07489933	0.12172573	0.18032787	0.13793103	0.08821105	0.12453659	0.09090909	0.08247423	0.11111111	0.0992875	0.04651163	0.09013686	0.1013986	0.0653753	0.0558354	0.08247423	0.0744186	0.11504425	0.15612648	0.11111111	0.03846154	0.09090909	0.05263158	0.11864407	0.12099644	0.09375	0.15384615	0.08196721	0.09090909	0.29496403
M0182	0.32075472	0.0923277	0.16895874	0.05095541	0.08108108	0.08542714	0.22807018	0.15662651	0.07142857	0.2	0.11111111	0.06060606	0.1048478	0.07784431	0.04166667	0.14619883	0.06060606	0.06478873	0.15384615	0.09923664	0.25748503	0.06606013	0.11340206	0.08926129	0.0923277	0.11111111	0.1627907	0.16314199	0.15335235	0.10497238	0.15474339	0.27016129	0.11627907	0.07729976	0.1627907	0.13207547	0.08588351	0.04899135	0.18110236	0	0.11111111	0.09375	0.04485488	0.12	0.11940299	0.04166667	0.13207547	0.13402062	0.15321252
M0183	0.0923277	0.125	0.10312862	0.04347826	0.06779661	0.05461394	0.16102281	0.125	0.05	0.12385321	0.07142857	0.05993691	0.06864186	0.07142857	0.02857143	0.11111111	0.05993691	0.02439024	0.06451613	0.08546256	0.17277487	0.05411765	0.0880829	0.12979153	0.09565217	0.09248555	0.12903226	0.08	0.11111111	0.04761905	0.13380725	0.12449799	0.0745614	0.09419744	0.12903226	0.10859729	0.12081514	0.06159895	0.09248555	0	0.09248555	0.06142506	0.0397878	0.11111111	0.10526316	0.02857143	0.10859729	0.09589041	0.12468049
M0184	0.13821138	0.24675325	0.20567376	0.2	0.28244275	0.09756098	0.25	0.11258278	0.07361963	0.71428571	0.07142857	0.11111111	0.09375	0.06598985	0.25	0.14130435	0.2804878	0.23529412	0.08315098	0.15068493	0.21991701	0.29230769	0.2	0.18766067	0.19572954	0.1627907	0.13207547	0.07361963	0.18461538	0.03550296	0.16967509	0.18644068	0.12676056	0.11392405	0.13207547	0.14545455	0.1345776	0.11000991	0.13207547	0	0.1627907	0.1627907	0.125	0.10526316	0.14379085	0.25	0.10769231	0.13207547	0.10091743
M0185	0.08363793	0.17647059	0.10429448	0.08196721	0.12391931	0.08193798	0.15583075	0.13137174	0.06382979	0.14925373	0.07142857	0.13564669	0.27070064	0.08770718	0.09090909	0.13924051	0.15305422	0.10367893	0.04408353	0.09857328	0.11900533	0.11627907	0.11864407	0.125	0.12973309	0.08527132	0.11111111	0.05660377	0.15569823	0.03092784	0.10030876	0.11751663	0.06451613	0.08378339	0.11111111	0.12244898	0.13493064	0.19266055	0.09034268	0	0.08527132	0.06598985	0.07142857	0.11111111	0.07913669	0.09090909	0.11594203	0.14503817	0.28309572
M0186	0.06302202	0.11684126	0.12099644	0.09090909	0.10306407	0.06568931	0.11540319	0.09478673	0.05164319	0.10580205	0.04347826	0.07252298	0.15179868	0.05776682	0.11627907	0.14503817	0.10817942	0.1033275	0.07317073	0.08542714	0.12737921	0.1130742	0.12166172	0.08625928	0.14925373	0.10526316	0.07865169	0.07142857	0.1250562	0.01111111	0.15073392	0.14151114	0.07458521	0.07721281	0.07865169	0.09248555	0.08960287	0.20071971	0.12	0	0.10526316	0.07865169	0.07784431	0.0880829	0.09268293	0.08737864	0.08776978	0.13207547	0.15677966
M0187	0.25	0.13898305	0.29067245	0.12	0.17073171	0.10429448	0.35483871	0.14832536	0.07142857	0.44578313	0.11111111	0.11702128	0.12256586	0.05263158	0.11111111	0.13689095	0.14754098	0.14372163	0.04166667	0.16372796	0.38157895	0.17318436	0.13207547	0.16666667	0.08387097	0.28571429	0.11111111	0.12099644	0.1045082	0.04166667	0.10511628	0.20098039	0.14285714	0.08108108	0.11111111	0.09090909	0.10183639	0.11776447	0.19318182	0	0.28571429	0.12903226	0.09947644	0.07692308	0.07142857	0.11111111	0.09090909	0.14754098	0.13360324
M0188	0.08	0.08247423	0.11504425	0.04210526	0.04651163	0.05993691	0.25	0.07692308	0.05263158	0.17801047	0.06666667	0.03448276	0.06605923	0.05537459	0.02857143	0.09090909	0.0546875	0.02272727	0.07692308	0.15789474	0.23287671	0.0546875	0.07784431	0.07734807	0.08247423	0.10091743	0.12676056	0.09090909	0.11235955	0.02531646	0.14450867	0.13924051	0.11111111	0.07668712	0.12676056	0.0989011	0.09090909	0.0876494	0.10091743	0	0.10091743	0.06882591	0.03969754	0.09090909	0.11111111	0.02857143	0.0989011	0.0931677	0.09830508
M0189	0	0	0	0	0	0	0	0	0	0	0	0	0	0	0	0	0	0	0	0	0	0	0	0	0	0	0	0	0	0	0	0	0	0	0	0	0	0	0	0	0	0	0	0	0	0	0	0	0
M0190	0.16666667	0.06666667	0.06418919	0.05882353	0.06666667	0.07462687	0.08387097	0.10344828	0.04166667	0.11111111	0.07142857	0.09090909	0.06329114	0.05633803	0.07142857	0.09090909	0.05	0.08270677	0.04408353	0.04320337	0.15702479	0.12	0.05882353	0.0806175	0.06666667	0.06951872	0.11111111	0.05660377	0.04868914	0.10091743	0.07142857	0.15068493	0.08108108	0.04633782	0.11111111	0.09090909	0.12149533	0.05571848	0.06951872	0	0.06951872	0.06951872	0.04347826	0.09090909	0.07913669	0.07142857	0.09090909	0.07142857	0.09090909
M0191	0	0	0	0	0	0.14545455	0	0	0	0	0	0	0	0	0	0	0	0	0	0	0	0	0	0	0	0	0	0	0	0	0	0	0	0	0	0	0	0	0	0	0	0	0	0	0	0	0	0	0
M0192	0.36585366	0.10655738	0.06824926	0.08247423	0.04651163	0.09090909	0.09090909	0.125	0.03448276	0.06870229	0.05882353	0.04347826	0.05775688	0.06206897	0.05882353	0.11258278	0.04347826	0.06060606	0.03846154	0.04336043	0.08463435	0.08737864	0.10526316	0.05263158	0.17391304	0.06060606	0.09756098	0.05	0.07922912	0.08552632	0.04408353	0.17073171	0.06418919	0.04940375	0.09756098	0.08247423	0.08552632	0.0492228	0.06060606	0	0.06060606	0.05	0.06870229	0.11258278	0.07142857	0.05882353	0.10692771	0.09756098	0.07068366
M0193	0.016129032	0.071428571	0.151736746	0.097560976	0.11627907	0.091911765	0.09478673	0.014084507	0	0.111111111	0	0.105263158	0.065989848	0	0.071428571	0.029411765	0.292307692	0.125	0	0.098960081	0.15702479	0.135135135	0.058823529	0.073253833	0.052631579	0.2	0	0.060606061	0.020833333	0.014492754	0.062992126	0.016129032	0.014084507	0.043438982	0	0	0.055155875	0.128390597	0.119402985	0	0.2	0.073619632	0.081081081	0	0	0.071428571	0	0.041666667	0.085271318
M0194	0	0	0	0	0	0	0	0	0.14285714	0	0.33333333	0	0	0	0	0	0	0	0	0	0	0	0	0	0	0.09090909	0.14285714	0.2	0	0	0	0	0	0	0.14285714	0	0	0	0	0.5	0.09090909	0.09375	0.0989011	0.33333333	0	0	0.08695652	0	0
M0195	0.059602649	0.103896104	0.09795479	0.058823529	0.099815157	0.101593133	0.097354592	0.074438202	0.025104603	0.054216867	0.014492754	0.088435374	0.291012362	0.025794841	0.063291139	0.095890411	0.081081081	0.054216867	0.021220159	0.090468498	0.07590423	0.088435374	0.07398568	0.106719368	0.133333333	0.043478261	0.025104603	0.037037037	0.065482797	0.022727273	0.0813388	0.069042316	0.040748899	0.08688212	0.025104603	0.036866359	0.069496564	0.142217245	0.057553957	0	0.043478261	0.032786885	0.051401869	0.035120148	0.05	0.052631579	0.033464567	0.060606061	0.208092486
M0196	0.071428571	0.058823529	0.034482759	0.052631579	0.058823529	0.024390244	0.071428571	0.058823529	0.071428571	0.12	0.071428571	0.071428571	0.037037037	0.025641026	0.071428571	0.041666667	0.041666667	0.052631579	0.071428571	0.052631579	0.13636364	0.041666667	0.052631579	0.071428571	0.058823529	0.05	0.071428571	0.038461538	0.071428571	0.025641026	0.040540541	0.136363636	0.103448276	0.035294118	0.071428571	0.090909091	0.081081081	0.058823529	0.090909091	0	0.05	0.05	0.043478261	0.041666667	0.125	0.071428571	0.052631579	0.125	0.056603774
M0197	0.03448276	0.09375	0.05882353	0.04166667	0.05	0.01818182	0.03448276	0.07692308	0.21212121	0.09375	0.6	0.05882353	0.04	0.05882353	0.05263158	0.09090909	0.03448276	0.04166667	0.14285714	0.02564103	0.05882353	0.03448276	0.11111111	0.05882353	0.09375	0.2	0.33333333	0.17073171	0.11111111	0	0.02564103	0.09090909	0.07142857	0.03125	0.33333333	0.25	0.05882353	0.05	0.12	0.5	0.2	0.12676056	0.09090909	0.33333333	0.33333333	0.05263158	0.1627907	0.14285714	0.05882353
M0198	0	0.025641026	0	0	0.043478261	0.022727273	0	0.025641026	0.25	0.024390244	0.071428571	0.029411765	0.014492754	0	0.071428571	0.05	0.05	0.034482759	0.022727273	0	0	0.029411765	0.058823529	0.029411765	0.025641026	0.029411765	0.041666667	0.060606061	0.029411765	0.034482759	0.016129032	0.029411765	0	0.01010101	0.041666667	0.058823529	0.034482759	0.025641026	0.029411765	0.090909091	0.029411765	0.2	0.24137931	0.082474227	0.041666667	0.071428571	0.034482759	0.041666667	0.014492754
M0199	0.05150215	0.23076923	0.06451613	0.09090909	0.2	0.03561644	0.08247423	0.17647059	0.11111111	0.11702128	0.31578947	0.4	0.08527132	0.02040816	0.11111111	0.16666667	0.16666667	0.12	0.04166667	0.05095541	0.08247423	0.16666667	0.09756098	0.20689655	0.15942029	0.15384615	0.1627907	0.09756098	0.1130742	0.05633803	0.06930693	0.06870229	0.04672897	0.05263158	0.1627907	0.05882353	0.04166667	0.08527132	0.09375	0.33333333	0.15384615	0.10526316	0.10769231	0.20689655	0.07142857	0.2	0.07142857	0.13636364	0.08247423
M0200	0.05660377	0.19786096	0.12449799	0.14649682	0.11442786	0.04448743	0.13278008	0.08474576	0.11111111	0.14027149	0.34615385	0.13294798	0.10891089	0.05263158	0.23529412	0.17365269	0.10526316	0.125	0.10220441	0.09795479	0.09619687	0.15748031	0.18867925	0.12244898	0.19786096	0.171875	0.18644068	0.11486486	0.16666667	0.03896104	0.07107438	0.11111111	0.08542714	0.06849315	0.18644068	0.11627907	0.07361963	0.10552764	0.25786164	0.33333333	0.171875	0.14795918	0.14528102	0.26180258	0.12149533	0.15384615	0.12199466	0.1589404	0.12676056
M0201	0.09582543	0.14208022	0.0778098	0.06508876	0.17073171	0.0693302	0.24528302	0.12	0.05586592	0.10091743	0.06299213	0.09843081	0.1085044	0.03321033	0.08433735	0.11594203	0.17021277	0.05263158	0.02296211	0.08454523	0.19072165	0.07960742	0.07526882	0.12505811	0.12718056	0.08	0.07508532	0.05194805	0.12086458	0.04812834	0.07811171	0.10131108	0.05509965	0.08501644	0.07508532	0.05	0.06938256	0.10923004	0.05194805	0.04347826	0.08	0.06299213	0.0619469	0.06060606	0.03960396	0.05882353	0.04712042	0.04651163	0.15218811
M0202	0.029411765	0.043478261	0.05	0.034482759	0.025641026	0.016129032	0.029411765	0.066666667	0.25	0.058823529	0.2	0.020833333	0.037037037	0.052631579	0.041666667	0.076923077	0.029411765	0.034482759	0.041666667	0.021276596	0.05	0.029411765	0.090909091	0.020833333	0.043478261	0.153846154	0.25	0.193181818	0.05	0	0.022727273	0.076923077	0.058823529	0.025641026	0.25	0.090909091	0.052631579	0.025641026	0.071428571	0.142857143	0.153846154	0.14379085	0.107692308	0.235294118	0.071428571	0.041666667	0.176470588	0.111111111	0.052631579
M0203	0.071428571	0.206896552	0.125	0.073619632	0.105263158	0.018181818	0.071428571	0.166666667	0.153846154	0.179775281	0.142857143	0.058823529	0.068493151	0.111111111	0.111111111	0.2	0.071428571	0.041666667	0.212121212	0.042084168	0.09090909	0.071428571	0.162790698	0.125	0.118721461	0.170731707	0.263157895	0.142857143	0.184210526	0	0.052631579	0.142857143	0.094890511	0.061662198	0.263157895	0.428571429	0.084337349	0.105263158	0.235294118	0	0.170731707	0.108910891	0.065989848	0.2	1	0.052631579	0.2	0.263157895	0.115044248
M0204	0.047272727	0.056062581	0.132075472	0.059459459	0.064189189	0.077064703	0.136286777	0.04767184	0.038461538	0.078767123	0.024390244	0.054054054	0.085487078	0.027427724	0.043478261	0.052192067	0.055497382	0.037037037	0.038022814	0.108777555	0.10599078	0.051643192	0.059459459	0.153846154	0.043814433	0.057268722	0.040540541	0.051094891	0.043806825	0.023633678	0.094759438	0.069444444	0.045376221	0.152901799	0.040540541	0.051502146	0.093829679	0.084337349	0.057268722	0	0.057268722	0.040963855	0.055023923	0.04175279	0.0546875	0.043478261	0.044843629	0.086206897	0.114864865
M0205	0.044198895	0.141304348	0.107692308	0.049046322	0.083538084	0.024070022	0.068345324	0.107344633	0.099236641	0.2	0.090909091	0.076923077	0.054054054	0.065789474	0.037037037	0.107692308	0.08	0.029411765	0.183856502	0.061320755	0.08108108	0.064039409	0.097560976	0.089965398	0.141304348	0.11627907	0.153846154	0.134020619	0.216216216	0.016129032	0.093690249	0.112359551	0.06870229	0.048543689	0.153846154	0.157024793	0.051948052	0.09375	0.153846154	0	0.11627907	0.194029851	0.075268817	0.107692308	0.235294118	0.037037037	0.119402985	0.153846154	0.088709677
M0206	0.052631579	0.08	0.090909091	0.051502146	0.03960396	0.014492754	0.052631579	0.125	0.111111111	0.090909091	0.161290323	0.018181818	0.058823529	0.089108911	0.034482759	0.142857143	0.025641026	0.029411765	0.071428571	0.02970297	0.06666667	0.052631579	0.111111111	0.037037037	0.055865922	0.145454545	0.224489796	0.166666667	0.078651685	0	0.041666667	0.103448276	0.065989848	0.044854881	0.224489796	0.135135135	0.067961165	0.03960396	0.107692308	0.071428571	0.145454545	0.267605634	0.220930233	0.237113402	0.125	0.034482759	0.186440678	0.12	0.073170732
M0207	0.042553191	0.025641026	0.037037037	0.011235955	0.015873016	0.016129032	0.043859649	0.018181818	0.111111111	0.043478261	0.296296296	0.018181818	0.018181818	0.014492754	0.013513514	0.020833333	0.009615385	0.011235955	0.102941176	0.058823529	0.04255319	0.029411765	0.024390244	0.023076923	0.025641026	0.100917431	0.147540984	0.132075472	0.071428571	0.014492754	0.086206897	0.065217391	0.040816327	0.016042781	0.147540984	0.024390244	0.020408163	0.020134228	0.041666667	0.333333333	0.100917431	0.081424936	0.054945055	0.237373737	0.025641026	0.013513514	0.09947644	0.029411765	0.025641026
M0208	0.06796117	0.14027149	0.25659697	0.08108108	0.11996229	0.05725166	0.12096347	0.11726255	0.03846154	0.17154812	0.05882353	0.06016355	0.19651807	0.09742441	0.05882353	0.13793103	0.07747106	0.07784431	0.14084507	0.08649035	0.14104809	0.1286645	0.11111111	0.11878993	0.11037673	0.12903226	0.10204082	0.14893617	0.21026895	0.01173158	0.17341357	0.12682927	0.06873428	0.12453757	0.10204082	0.09090909	0.12428298	0.09422492	0.18867925	0	0.12903226	0.11340206	0.06951872	0.13793103	0.08	0.05882353	0.13207547	0.10204082	0.1898017
M0209	0.0862069	0.12	0.18309859	0.09756098	0.06779661	0.02564103	0.09090909	0.23529412	0.2	0.17977528	0.5	0.03448276	0.12345679	0.16666667	0.09090909	0.28571429	0.05882353	0.07142857	0.19402985	0.05649718	0.12	0.0862069	0.2962963	0.0546875	0.09565217	0.33333333	0.71428571	0.35483871	0.17647059	0	0.08843537	0.28571429	0.13207547	0.06071429	0.71428571	0.33333333	0.14545455	0.05527638	0.23529412	0.125	0.33333333	0.21212121	0.11111111	0.38461538	0.23076923	0.09090909	0.4	0.38461538	0.17391304
M0210	0.07279693	0.52542373	0.15555556	0.06060606	0.32352941	0.04624425	0.08603667	0.25874126	0.09756098	0.23012552	0.09090909	0.12852665	0.14649682	0.12354086	0.08108108	0.26984127	0.12676056	0.09375	0.10377358	0.09947644	0.14285714	0.13093235	0.13105925	0.26506024	0.31707317	0.14285714	0.16129032	0.12149533	0.52380952	0.03773585	0.14754098	0.20351677	0.125	0.10591627	0.16129032	0.22807018	0.10738255	0.16522811	0.18309859	0	0.14285714	0.09947644	0.05527638	0.2	0.25	0.0546875	0.2	0.16129032	0.18007663
M0211	0.07647698	0.10775428	0.33223684	0.07142857	0.08767304	0.15803681	0.11819051	0.09489051	0.05	0.15384615	0.07692308	0.05319149	0.1270936	0.06598985	0.02941176	0.10671597	0.07843137	0.04487609	0.06060606	0.17049004	0.1298913	0.08870968	0.09589041	0.14064445	0.09285441	0.10526316	0.10526316	0.09090909	0.10063821	0.02325581	0.13069016	0.14011516	0.10526316	0.09660574	0.10526316	0.09090909	0.08329914	0.10503404	0.11702128	0	0.10526316	0.06329114	0.04554455	0.08870968	0.07692308	0.02941176	0.09589041	0.10526316	0.12900927
M0212	0.057441253	0.073783359	0.08361204	0.035532995	0.044274809	0.07398568	0.03514377	0.082278481	0.032258065	0.053719008	0.084745763	0.083870968	0.134057734	0.08229712	0.021276596	0.096446701	0.038461538	0.053719008	0.047619048	0.025125628	0.049066	0.066140178	0.085106383	0.030206677	0.06875	0.059602649	0.103448276	0.07063197	0.089408528	0.081545064	0.066606996	0.099830273	0.040058267	0.045601834	0.103448276	0.079365079	0.084093004	0.052013423	0.066666667	0.016949153	0.059602649	0.039711191	0.035683203	0.096446701	0.049180328	0.021276596	0.096774194	0.084745763	0.131182328
M0213	0.04166667	0.10104862	0.13107119	0.07692308	0.13013699	0.07325383	0.09489051	0.1	0.04347826	0.12399643	0.06666667	0.09489051	0.12228859	0.07438017	0.11627907	0.11111111	0.13636364	0.11724138	0.05263158	0.08217841	0.11940299	0.16861436	0.10204082	0.08196721	0.11594203	0.14754098	0.11627907	0.07234043	0.08499096	0.015625	0.10945088	0.1023622	0.06578947	0.04072778	0.11627907	0.10204082	0.08333333	0.1654894	0.14754098	0	0.14754098	0.10526316	0.06418919	0.11111111	0.09090909	0.11627907	0.10204082	0.11627907	0.11314985
M0214	0.09459459	0.2804878	0.20517629	0.07865169	0.29310345	0.07898089	0.09560406	0.16666667	0.05945946	0.17277487	0.05	0.1183432	0.13226622	0.08714409	0.13513514	0.17391304	0.14164905	0.18727915	0.0880829	0.08192458	0.15302491	0.18681319	0.11258278	0.23390112	0.36363636	0.16666667	0.09090909	0.13513514	0.27233782	0.06441394	0.20925584	0.19117647	0.08307692	0.10383275	0.09090909	0.13667118	0.10356908	0.22033898	0.24576271	0	0.16666667	0.13513514	0.07177033	0.11340206	0.1221374	0.1011236	0.11627907	0.16666667	0.1898017
M0215	0.07550244	0.10238612	0.19552477	0.04854369	0.09156518	0.10272146	0.21278942	0.08671789	0.02564103	0.14716107	0.03225806	0.07235702	0.14169423	0.04544294	0.03225806	0.07913669	0.09289617	0.05680518	0.03464203	0.15558912	0.2716763	0.09476079	0.05882353	0.11823585	0.10104862	0.10091743	0.05494505	0.06716418	0.10410095	0.05708419	0.18105127	0.12859097	0.09493088	0.11644148	0.05494505	0.04854369	0.08251325	0.13724545	0.09090909	0	0.10091743	0.05811623	0.04516129	0.06382979	0.04803493	0.03225806	0.06719368	0.05960265	0.21340247
M0216	0.08247423	0.33333333	0.12737921	0.2	0.33333333	0.07452967	0.20689655	0.11627907	0.07142857	0.1634349	0.07142857	0.13513514	0.09375	0.0619469	0.36363636	0.35483871	0.23529412	0.25	0.04651163	0.07784431	0.14754098	0.25	0.2	0.2173913	0.14285714	0.2	0.11940299	0.07142857	0.12600536	0.03448276	0.08724832	0.10692771	0.05726872	0.07206671	0.11940299	0.16883117	0.13207547	0.13475177	0.14754098	0	0.2	0.2	0.125	0.10526316	0.08695652	0.25	0.09756098	0.11111111	0.0880829
M0217	0.06060606	0.1221374	0.16883117	0.07142857	0.09090909	0.05882353	0.14782609	0.08247423	0.06666667	0.30434783	0.09090909	0.05882353	0.07269155	0.03846154	0.09090909	0.09756098	0.125	0.11940299	0.07317073	0.09090909	0.11702128	0.10769231	0.07142857	0.08108108	0.09865471	0.16666667	0.09090909	0.14285714	0.13513514	0.08	0.08108108	0.09756098	0.08108108	0.04634146	0.09090909	0.07142857	0.06930693	0.1023622	0.2	0	0.16666667	0.21212121	0.06060606	0.05882353	0.06666667	0.09090909	0.07142857	0.09090909	0.0862069
M0218	0.06463878	0.42857143	0.14446003	0.13513514	0.45945946	0.06979114	0.13898305	0.15384615	0.06060606	0.18548387	0.03448276	0.21212121	0.14006515	0.05979508	0.13207547	0.18226601	0.20171674	0.12071156	0.05095541	0.07554417	0.10891089	0.2	0.11111111	0.50943396	0.13581731	0.10769231	0.06060606	0.09090909	0.23393316	0.03773585	0.0989011	0.10127827	0.05150215	0.11675127	0.06060606	0.11702128	0.11486486	0.24423963	0.14545455	0	0.10769231	0.10769231	0.11702128	0.07279693	0.125	0.09090909	0.0745614	0.15384615	0.14074074
M0219	0.065662	0.20417029	0.17464547	0.05633803	0.12664607	0.1116284	0.14780016	0.10506488	0.04247104	0.12627986	0.05882353	0.0724234	0.17691459	0.06738544	0.03846154	0.11432706	0.11179173	0.06011932	0.05365854	0.13159023	0.18682858	0.10620143	0.09090909	0.13056246	0.15331808	0.08870968	0.08	0.05643341	0.16197183	0.03975994	0.15914273	0.10104862	0.07142857	0.14087488	0.08	0.08695652	0.1156533	0.15015974	0.08	0	0.08870968	0.05882353	0.05105105	0.08552632	0.09311741	0.03846154	0.09090909	0.09090909	0.18918919
M0220	0.0960334	0.10587369	0.15515289	0.10204082	0.09271523	0.12784673	0.27462341	0.08676437	0.01818182	0.13207547	0.02564103	0.06997283	0.17021277	0.03532775	0.06666667	0.1002445	0.08108108	0.08837209	0.02773723	0.1409396	0.23502994	0.0989011	0.08433735	0.09182531	0.12463486	0.08196721	0.04477612	0.06666667	0.08149865	0.07438017	0.11652636	0.12859097	0.07335542	0.08976989	0.04477612	0.03960396	0.09704641	0.13248299	0.08196721	0	0.08196721	0.06666667	0.08870968	0.0475557	0.03703704	0.06666667	0.05063675	0.07142857	0.18648755
M0221	0.0854583	0.1304638	0.21863799	0.09090909	0.09215946	0.12404201	0.24736757	0.08791209	0.03225806	0.1440678	0.04347826	0.07572782	0.17376295	0.04643963	0.06666667	0.11662531	0.08108108	0.08	0.04761905	0.16699411	0.20942408	0.11524164	0.10204082	0.09853529	0.14220214	0.09608541	0.06329114	0.10344828	0.11175282	0.06654512	0.13989637	0.15068493	0.09090909	0.11544462	0.06329114	0.05586592	0.10795455	0.15832106	0.13304721	0	0.09608541	0.0797546	0.07784431	0.06888361	0.05164319	0.06666667	0.06981132	0.09090909	0.20176082
M0222	0.06418919	0.13024758	0.15559479	0.06122449	0.09717868	0.04619565	0.11934397	0.11111111	0.04651163	0.10436893	0.04347826	0.11787072	0.29164531	0.08231014	0.0619469	0.14285714	0.07692308	0.05202312	0.11627907	0.08279623	0.16795013	0.09803922	0.08333333	0.06598985	0.13146552	0.09090909	0.07462687	0.10769231	0.19148936	0.04142357	0.15848753	0.14754098	0.07350641	0.07440918	0.07462687	0.09243697	0.11842105	0.12299465	0.13513514	0	0.09090909	0.0619469	0.05263158	0.10526316	0.11111111	0.07462687	0.09859155	0.08387097	0.32467532
M0223	0.11594203	0.1631664	0.11057692	0.08108108	0.17073171	0.07248085	0.17986799	0.12958435	0.05586592	0.10911943	0.06299213	0.11972855	0.16531792	0.05031259	0.08433735	0.11594203	0.20218579	0.05263158	0.03184713	0.0920546	0.21899736	0.10676356	0.0989011	0.13207547	0.14467409	0.08	0.07508532	0.08	0.14202247	0.05075054	0.10586011	0.19277108	0.09219858	0.08859566	0.07508532	0.05	0.10619885	0.11512016	0.08450704	0.04347826	0.08	0.06299213	0.08038585	0.06549815	0.03960396	0.05882353	0.06302202	0.06299213	0.20179861
M0224	0.27659574	0.18421053	0.10479285	0.20689655	0.17391304	0.08588351	0.23287671	0.26168224	0.09756098	0.0840708	0.05882353	0.2371134	0.14503817	0.056	0.28571429	0.17073171	0.14285714	0.16666667	0.03846154	0.03960396	0.14137484	0.14285714	0.3125	0.09923664	0.2	0.12	0.09756098	0.0862069	0.08761329	0.17857143	0.05263158	0.14832536	0.04868914	0.04352111	0.09756098	0.08247423	0.08196721	0.09090909	0.12	0	0.12	0.09090909	0.14130435	0.09090909	0.07142857	0.2	0.08247423	0.16129032	0.09478673
M0225	0.10429448	0.22055675	0.09092088	0.05154639	0.13772455	0.09730898	0.1107846	0.11608392	0.03448276	0.09324759	0.03225806	0.09979633	0.29854069	0.0458498	0.04575163	0.13924051	0.13411341	0.07368421	0.03448276	0.060692	0.12275207	0.12033195	0.07594937	0.10655738	0.1875	0.0619469	0.05494505	0.03225806	0.10429448	0.06418919	0.08657798	0.0837156	0.04071519	0.07870039	0.05494505	0.06918239	0.1033275	0.15618661	0.05	0	0.0619469	0.05	0.04508197	0.06779661	0.0619469	0.04575163	0.06092125	0.0738255	0.3028065
M0226	0.09505703	0.12216625	0.15068493	0.06451613	0.07569721	0.06603904	0.25779885	0.10429448	0.06478873	0.1814346	0.05882353	0.04477612	0.09289617	0.07932463	0.05882353	0.11196911	0.06077348	0.07943925	0.07653701	0.13405337	0.23620309	0.09090909	0.09090909	0.09633968	0.10194346	0.13821138	0.10204082	0.09090909	0.14519427	0.03432836	0.18954641	0.17737003	0.12408759	0.10731016	0.10204082	0.11363636	0.10087371	0.12606635	0.13207547	0	0.13821138	0.10204082	0.05686275	0.11196911	0.12166172	0.08270677	0.12099644	0.09803922	0.13644665
M0227	0.15384615	0.19365825	0.20574163	0.06930693	0.16814159	0.0896512	0.25786164	0.21899736	0.06666667	0.22727273	0.14285714	0.07692308	0.19198664	0.14003341	0.04347826	0.20863309	0.08527132	0.06324582	0.07177033	0.12277228	0.2526096	0.13207547	0.17391304	0.18061944	0.14328137	0.11627907	0.18518519	0.09090909	0.1521197	0.04162331	0.21323529	0.2371134	0.14487633	0.1334214	0.18518519	0.16129032	0.19148936	0.11200257	0.11627907	0	0.11627907	0.07865169	0.06329114	0.18811881	0.10344828	0.04347826	0.2	0.18518519	0.24969189
M0228	0.10514198	0.108721158	0.19595354	0.04651163	0.064189189	0.06329114	0.23287671	0.13793103	0.0862069	0.22807018	0.090909091	0.03225806	0.113861386	0.09478673	0.044198895	0.13062099	0.057329214	0.029411765	0.17647059	0.12295266	0.24567474	0.07279693	0.1011236	0.090302597	0.08222066	0.09756098	0.14285714	0.14545455	0.170731707	0.034328358	0.202837463	0.178947368	0.12	0.106382979	0.14285714	0.15294118	0.13057665	0.105685935	0.15384615	0	0.09756098	0.09883721	0.04132231	0.142857143	0.14545455	0.03448276	0.15702479	0.14285714	0.16607774
M0229	0.13445378	0.20481928	0.13333333	0.23076923	0.25	0.0657067	0.20178042	0.23094959	0.08247423	0.10091743	0.10526316	0.31707317	0.16646416	0.05953177	0.23529412	0.25581395	0.17391304	0.15789474	0.03278689	0.04477612	0.13924051	0.17391304	0.26315789	0.10580205	0.1627907	0.16666667	0.1221374	0.13513514	0.10568593	0.05882353	0.05535055	0.10081542	0.05378705	0.05616429	0.1221374	0.0923277	0.10769231	0.11524164	0.13513514	0.05882353	0.16666667	0.13513514	0.22181818	0.10655738	0.06060606	0.16666667	0.10854503	0.13513514	0.10623354
M0230	0.06779661	0.127118644	0.084810472	0.096774194	0.130952381	0.085067406	0.125	0.130952381	0.034482759	0.071107111	0.032258065	0.136842105	0.276130287	0.059841384	0.090909091	0.102040816	0.127348643	0.072072072	0.034482759	0.049382716	0.10470523	0.172093023	0.120879121	0.065088757	0.117647059	0.054945055	0.054945055	0.043478261	0.082887701	0.029411765	0.088390501	0.076309795	0.042944785	0.05956478	0.054945055	0.071428571	0.115044248	0.108053522	0.061611374	0	0.054945055	0.049180328	0.073684211	0.071428571	0.081081081	0.090909091	0.064718163	0.066666667	0.206566347
M0231	0.076672104	0.13744076	0.10194461	0.052631579	0.0892587	0.032428855	0.11738149	0.21416526	0.05882353	0.088082902	0.125	0.06280193	0.11340206	0.12320917	0.03846154	0.204379562	0.056	0.03448276	0.055374593	0.033557047	0.16795367	0.0766721	0.142857143	0.07027027	0.105990783	0.095652174	0.184210526	0.07386364	0.1019678	0.098039216	0.06776181	0.15789474	0.081081081	0.05793451	0.184210526	0.162790698	0.12903226	0.049416991	0.095652174	0	0.095652174	0.062992126	0.043478261	0.204379562	0.111111111	0.03846154	0.19047619	0.14893617	0.178356713
M0232	0.026315789	0.046263345	0.139240506	0.065989848	0.046263345	0.0390625	0.060658579	0.05	0.090909091	0.100917431	0.090909091	0.038022814	0.05	0.036927622	0.043478261	0.058823529	0.058823529	0.079136691	0.142857143	0.133952255	0.11678832	0.058823529	0.071428571	0.05	0.042553191	0.263157895	0.142857143	0.333333333	0.098039216	0	0.078651685	0.065088757	0.041322314	0.027707809	0.142857143	0.065989848	0.036927622	0.114285714	0.183098592	0.058823529	0.263157895	0.181818182	0.083333333	0.090909091	0.076923077	0.043478261	0.101694915	0.083870968	0.093457944
M0233	0.07142857	0.10526316	0.125	0.07361963	0.05150215	0.01818182	0.07142857	0.16666667	0.33333333	0.13207547	0.33333333	0.02439024	0.06849315	0.11111111	0.05263158	0.2	0.03448276	0.04166667	0.11111111	0.04208417	0.09090909	0.07142857	0.1627907	0.05	0.0729927	0.33333333	0.6	0.5	0.10769231	0	0.05263158	0.14285714	0.09489051	0.05537459	0.6	0.2	0.08433735	0.05150215	0.17073171	0.2	0.33333333	0.23529412	0.11111111	0.33333333	0.2	0.05263158	0.31578947	0.19148936	0.09090909
M0234	0.07361963	0.24662709	0.11232279	0.10204082	0.33064516	0.09295938	0.13329736	0.1882716	0.17647059	0.13855422	0.09589041	0.1627907	0.1409396	0.06363636	0.09589041	0.17647059	0.14068441	0.17647059	0.05263158	0.05778648	0.09790875	0.2195122	0.15384615	0.20967742	0.27906977	0.14285714	0.17647059	0.12941176	0.15200479	0.08635097	0.08910891	0.14192496	0.05058366	0.08772819	0.17647059	0.10204082	0.10169492	0.20124805	0.14285714	0.07692308	0.14285714	0.10526316	0.11111111	0.13636364	0.09090909	0.06666667	0.11702128	0.17647059	0.13829048
M0235	0.060606061	0.333333333	0.10526316	0.060606061	0.17647059	0.02503129	0.060606061	0.15942029	0.162790698	0.155963303	0.42857143	0.12903226	0.071038251	0.0989011	0.086956522	0.16666667	0.07692308	0.03448276	0.11940299	0.06508876	0.07692308	0.072992701	0.132075472	0.206896552	0.2	0.15384615	0.25	0.132075472	0.272727273	0.04166667	0.08	0.15294118	0.10204082	0.06075217	0.25	0.2244898	0.07526882	0.087378641	0.179775281	0.333333333	0.15384615	0.0989011	0.10284464	0.35483871	0.315789474	0.04166667	0.20805369	0.147540984	0.102362205
M0236	0.18548387	0.24444444	0.18548387	0.26315789	0.14285714	0.08433735	0.61538462	0.10854503	0.05263158	0.20805369	0.07142857	0.15930599	0.14619883	0.06598985	0.25	0.17318436	0.16666667	0.2	0.05882353	0.11135612	0.44827586	0.19512195	0.28571429	0.16138763	0.12562814	0.2	0.13207547	0.15384615	0.1045082	0.06870229	0.09298332	0.1898017	0.125	0.08205591	0.13207547	0.10769231	0.12721417	0.12676056	0.2	0	0.2	0.11111111	0.18032787	0.10526316	0.0989011	0.25	0.10769231	0.2	0.17647059
M0237	0.06712084	0.14790287	0.24531835	0.06060606	0.08387097	0.1031665	0.16029144	0.09090909	0.07142857	0.18695652	0.11111111	0.06225681	0.1011236	0.0727056	0.04166667	0.12856552	0.07311321	0.04508197	0.10966057	0.19318182	0.18739903	0.09701493	0.125	0.12365108	0.14790287	0.11940299	0.14754098	0.12	0.21212121	0.03558152	0.18867925	0.225	0.16173121	0.08691866	0.14754098	0.12	0.09090909	0.11020408	0.13207547	0	0.11940299	0.08527132	0.05439331	0.10526316	0.10526316	0.04166667	0.12	0.14754098	0.13360324
M0238	0.06463878	0.4516129	0.14446003	0.1011236	0.63636364	0.06979114	0.13898305	0.2	0.06060606	0.18548387	0.03448276	0.26984127	0.13390929	0.04857013	0.13207547	0.19402985	0.2371134	0.18072289	0.05095541	0.07554417	0.10891089	0.23076923	0.14754098	0.50943396	0.19771863	0.10769231	0.06060606	0.06403941	0.26888218	0.03773585	0.08816964	0.08003857	0.05150215	0.10351117	0.06060606	0.11702128	0.09375	0.24423963	0.14545455	0	0.10769231	0.10769231	0.0840708	0.07279693	0.125	0.13207547	0.0745614	0.15384615	0.10632184
M0239	0.058823529	0.21875	0.189557729	0.157894737	0.161702128	0.068373679	0.132075472	0.101694915	0.034482759	0.151832461	0.052631579	0.094224924	0.196641008	0.094319958	0.111111111	0.142857143	0.111111111	0.128664495	0.071428571	0.058783087	0.09816972	0.174825175	0.157894737	0.10542477	0.126702435	0.114649682	0.090909091	0.141304348	0.134670487	0	0.126554499	0.102362205	0.053471668	0.097740406	0.090909091	0.081967213	0.222114452	0.120536325	0.166666667	0	0.114649682	0.132075472	0.137931034	0.125	0.071428571	0.111111111	0.118644068	0.111111111	0.190926276
M0240	0.04524887	0.22241087	0.11454419	0.13636364	0.21212121	0.07738672	0.15458015	0.152	0.09090909	0.10817942	0.05882353	0.12958435	0.13684211	0.07279693	0.2	0.2	0.15789474	0.11111111	0.07220217	0.05408859	0.08552632	0.155	0.2244898	0.15592825	0.11669129	0.10204082	0.09090909	0.06299213	0.15183246	0.02941176	0.09774821	0.10174881	0.06069534	0.06681034	0.09090909	0.13636364	0.11872146	0.14780232	0.125	0	0.10204082	0.09090909	0.09489051	0.10367893	0.12903226	0.125	0.10497238	0.10204082	0.17482517
M0241	0.07279693	0.22886866	0.11627907	0.1011236	0.39175258	0.09622412	0.13898305	0.16022099	0.06060606	0.1484375	0.03448276	0.21212121	0.10178384	0.01851852	0.13207547	0.14285714	0.18226601	0.21287129	0.03448276	0.07554417	0.08387097	0.25	0.11111111	0.27659574	0.36363636	0.10769231	0.03448276	0.06403941	0.17827085	0.10367893	0.06888361	0.12852665	0.05150215	0.0668626	0.03448276	0.05	0.05191257	0.17397933	0.14545455	0	0.10769231	0.08	0.0840708	0.02564103	0.05882353	0.09090909	0.02941176	0.11111111	0.0744186
M0242	0.052631579	0.223300971	0.107692308	0.135135135	0.121661721	0.051051051	0.117764471	0.084337349	0.058823529	0.090909091	0.071428571	0.095890411	0.111111111	0.048570132	0.132075472	0.176470588	0.095890411	0.135135135	0.03125	0.063291139	0.09090909	0.142857143	0.111111111	0.10460251	0.196202532	0.145454545	0.097560976	0.166666667	0.126829268	0.018518519	0.084812623	0.063291139	0.035940803	0.064756318	0.097560976	0.051502146	0.092715232	0.117241379	0.145454545	0.041666667	0.145454545	0.263157895	0.308411215	0.100917431	0.05	0.090909091	0.141304348	0.111111111	0.085526316
M0243	0.07807487	0.142150803	0.14180626	0.056	0.111563518	0.083190054	0.139615195	0.086468886	0.04089219	0.22611465	0.03448276	0.065088757	0.174953598	0.06611011	0.0443038	0.09185442	0.085343228	0.05963303	0.09185442	0.12763819	0.14203317	0.09375	0.064516129	0.12930824	0.127710843	0.072124756	0.061946903	0.071428571	0.175771971	0.037549407	0.181691954	0.126256983	0.075502444	0.117769672	0.061946903	0.089622642	0.110043248	0.142476698	0.082474227	0	0.072124756	0.061946903	0.05119454	0.08270677	0.09375	0.035502959	0.081967213	0.082474227	0.203647416
M0244	0.10526316	0.2	0.12312312	0.05882353	0.17647059	0.05263158	0.10526316	0.23076923	0.11111111	0.18309859	0.25	0.08247423	0.11553785	0.11111111	0.15384615	0.4	0.16666667	0.0862069	0.07784431	0.05439331	0.13513514	0.08247423	0.2	0.17318436	0.14832536	0.11111111	0.25	0.07142857	0.16666667	0.03448276	0.07284768	0.23046875	0.13744076	0.06761566	0.25	0.28571429	0.15384615	0.07251676	0.14754098	0	0.11111111	0.07142857	0.04347826	0.16666667	0.1627907	0.07142857	0.2	0.25	0.14285714
M0245	0.14130435	0.09090909	0.12236287	0.06060606	0.06015987	0.06225681	0.14130435	0.13475177	0.13636364	0.21621622	0.11111111	0.03764706	0.08487085	0.07655502	0.08695652	0.17318436	0.04651163	0.07522647	0.06177606	0.09803922	0.18766067	0.06060606	0.15631692	0.08815612	0.11258278	0.12903226	0.19047619	0.12099644	0.11057692	0.03211009	0.09533469	0.18644068	0.14038877	0.08938547	0.19047619	0.12	0.15350488	0.0653753	0.13207547	0.05263158	0.12903226	0.17857143	0.12308565	0.12903226	0.10526316	0.06635071	0.15384615	0.14754098	0.11248455
M0246	0.08552632	0.06451613	0.2	0.05863192	0.05527638	0.14285714	0.11111111	0.10526316	0.17647059	0.12716763	0.14285714	0.04054054	0.07924528	0.05882353	0.05263158	0.10638298	0.06508876	0.05633803	0.05263158	0.15299335	0.14545455	0.05095541	0.13402062	0.09638554	0.06225681	0.14465409	0.17647059	0.14130435	0.07142857	0.01020408	0.07142857	0.10638298	0.08597285	0.06880302	0.17647059	0.11111111	0.08433735	0.05527638	0.11111111	0.07142857	0.14465409	0.2	0.13636364	0.11111111	0.09090909	0.05263158	0.13636364	0.16853933	0.11864407
M0247	0.06870229	0.10885459	0.21690141	0.07317073	0.14782609	0.16821192	0.11627907	0.08736059	0.03211009	0.09375	0.02040816	0.10526316	0.13286443	0.028518	0.06870229	0.06042348	0.09923664	0.06365834	0.02848101	0.11058159	0.09864465	0.08054027	0.07692308	0.17799353	0.07983387	0.05633803	0.03211009	0.04712042	0.07883817	0.05962306	0.09856141	0.06120496	0.04275093	0.10011641	0.03211009	0.04524887	0.07132854	0.12127548	0.05633803	0	0.05633803	0.04347826	0.06280193	0.03646833	0.04651163	0.05263158	0.03793366	0.08024691	0.10722037
M0248	0.05105105	0.23595506	0.09720885	0.10204082	0.30952381	0.07325383	0.11945723	0.11594203	0.04477612	0.11176471	0.02564103	0.19047619	0.15124153	0.16766467	0.09589041	0.11524164	0.12903226	0.11724138	0.03773585	0.05778648	0.09790875	0.11524164	0.08433735	0.28205128	0.1469712	0.07865169	0.04477612	0.06666667	0.1342155	0.03174603	0.10769231	0.06347063	0.03960396	0.08786611	0.04477612	0.08870968	0.08938547	0.16333725	0.10526316	0	0.07865169	0.07865169	0.08870968	0.05740181	0.09090909	0.06666667	0.05704698	0.11111111	0.11178986
M0249	0.065482797	0.19238477	0.146550513	0.048951049	0.143497758	0.11241907	0.086180295	0.128351004	0.052631579	0.078767123	0.076923077	0.099116781	0.208481892	0.080812641	0.063291139	0.15942029	0.105990783	0.078767123	0.033210332	0.090468498	0.09059132	0.11627907	0.127819549	0.137440758	0.123348018	0.056603774	0.088888889	0.043478261	0.099656357	0.026234568	0.104294479	0.10982659	0.050583658	0.095292165	0.088888889	0.113861386	0.144073404	0.169724771	0.071038251	0	0.056603774	0.05	0.041666667	0.091617934	0.063291139	0.063291139	0.09375	0.129032258	0.212213277
M0250	0.060119321	0.147826087	0.166837257	0.069306931	0.095825427	0.046696035	0.087673039	0.178571429	0.066666667	0.108898569	0.142857143	0.06870229	0.14844968	0.142578125	0.054054054	0.204819277	0.062394604	0.073863636	0.069908815	0.098039216	0.11524164	0.094122598	0.173913043	0.080835604	0.135671741	0.11627907	0.185185185	0.11627907	0.195219124	0.031486146	0.100917431	0.210025929	0.097489403	0.071881607	0.185185185	0.161290323	0.15389049	0.093780464	0.142857143	0	0.11627907	0.071428571	0.058823529	0.181102362	0.103448276	0.054054054	0.19205298	0.185185185	0.194225722
M0251	0.02941176	0.07692308	0.0625	0.09090909	0.05882353	0.03703704	0.09375	0.04347826	0.03846154	0.09090909	0.05	0.05263158	0.05	0.01818182	0.125	0.09375	0.07142857	0.09090909	0.02631579	0.12820513	0.1	0.07142857	0.09090909	0.05769231	0.07692308	0.09090909	0.05	0.07142857	0.07142857	0.04347826	0.04054054	0.05263158	0.04761905	0.05494505	0.05	0.03703704	0.03703704	0.05882353	0.09090909	0	0.09090909	0.09090909	0.07692308	0.02941176	0.03846154	0.125	0.03703704	0.09090909	0.06666667
M0252	0.05586592	0.1965812	0.23664122	0.14285714	0.20401338	0.08238969	0.21621622	0.12149533	0.07692308	0.14285714	0.07692308	0.08433735	0.14059406	0.0738255	0.16666667	0.21348315	0.15384615	0.16129032	0.09478673	0.11145038	0.18421053	0.2	0.14285714	0.14569126	0.10429448	0.15384615	0.11111111	0.16666667	0.11917098	0.05660377	0.11864407	0.125	0.08597285	0.08473338	0.11111111	0.17073171	0.15331808	0.14441417	0.23529412	0	0.15384615	0.13513514	0.09090909	0.11724138	0.09090909	0.16666667	0.11282844	0.15294118	0.16129032
M0253	0.12903226	0.05494505	0.06451613	0.07462687	0.03225806	0.04028021	0.14285714	0.06666667	0.03448276	0.12903226	0.05263158	0.02439024	0.05	0.04712042	0.05263158	0.07692308	0.03703704	0.04347826	0.04166667	0.07068366	0.17647059	0.03703704	0.09090909	0.05704698	0.04347826	0.0619469	0.09090909	0.05263158	0.04347826	0.0619469	0.1023622	0.2173913	0.16666667	0.05585922	0.09090909	0.07462687	0.11111111	0.03448276	0.0619469	0	0.0619469	0.03448276	0.06508876	0.07692308	0.07142857	0.05263158	0.07462687	0.09090909	0.06666667
M0254	0.07279693	0.05882353	0.08260105	0.05439331	0.03561644	0.030837	0.09714286	0.06930693	0.04347826	0.13425926	0.05882353	0.0212766	0.06598985	0.05119454	0.04347826	0.07865169	0.03225806	0.03703704	0.16504854	0.06574394	0.12562814	0.05164319	0.09090909	0.06066693	0.04854369	0.06666667	0.09090909	0.08270677	0.12941176	0.04265403	0.10998991	0.15662651	0.10734463	0.07375271	0.09090909	0.07692308	0.1092437	0.03846154	0.10163934	0	0.06666667	0.05882353	0.04651163	0.07865169	0.07462687	0.04347826	0.07692308	0.09090909	0.08196721
M0255	0.041666667	0.034482759	0.111111111	0.037037037	0.034482759	0.05	0.129032258	0.024390244	0.043478261	0.090909091	0.05	0.041666667	0.028571429	0.018181818	0.05	0.041666667	0.029411765	0.037037037	0.142857143	0.134328358	0.16666667	0.041666667	0.037037037	0.0625	0.034482759	0.105263158	0.05	0.090909091	0.102941176	0.008403361	0.09375	0.09375	0.0625	0.038167939	0.05	0.037037037	0.037037037	0.051546392	0.105263158	0	0.105263158	0.090909091	0.034482759	0.029411765	0.043478261	0.05	0.037037037	0.05	0.043478261
M0256	0.036585366	0.03030303	0.136363636	0.032258065	0.03030303	0.06779661	0.111111111	0.021276596	0.038461538	0.079365079	0.043478261	0.036585366	0.032258065	0.015873016	0.043478261	0.036585366	0.036585366	0.032258065	0.125	0.125	0.14285714	0.036585366	0.032258065	0.055555556	0.03030303	0.090909091	0.043478261	0.08	0.08974359	0.007407407	0.081818182	0.081081081	0.055555556	0.034013605	0.043478261	0.032258065	0.032258065	0.058823529	0.090909091	0	0.090909091	0.08	0.03030303	0.025641026	0.038461538	0.043478261	0.032258065	0.043478261	0.049180328
M0257	0.07279693	0.66666667	0.12995313	0.1011236	0.34328358	0.04973084	0.09589041	0.30434783	0.09756098	0.19512195	0.09090909	0.15942029	0.13924051	0.11720135	0.13207547	0.33333333	0.14832536	0.08247423	0.09756098	0.07554417	0.11627907	0.17236567	0.16666667	0.25475285	0.42105263	0.10769231	0.16129032	0.09090909	0.5	0.03773585	0.14503817	0.18727915	0.125	0.11743882	0.16129032	0.22807018	0.11111111	0.15033475	0.14545455	0	0.10769231	0.10769231	0.0840708	0.2	0.25	0.09090909	0.2	0.2244898	0.17110266
M0258	0.05882353	0.20689655	0.09090909	0.25	0.16666667	0.04347826	0.2	0.10526316	0.09090909	0.11111111	0.09090909	0.125	0.10169492	0.03846154	1	0.16129032	0.2	0.25	0.05882353	0.04166667	0.09090909	0.2	0.36363636	0.11340206	0.11111111	0.14285714	0.09090909	0.09090909	0.08	0	0.06666667	0.05882353	0.04166667	0.03604651	0.09090909	0.15384615	0.08	0.11111111	0.26315789	0	0.14285714	0.14285714	0.15384615	0.05882353	0.11111111	0.33333333	0.07142857	0.14285714	0.05586592
M0259	0.038062284	0.047619048	0.040623261	0	0.073170732	0.034280118	0.071428571	0.042654028	0.066666667	0.084337349	0	0.025641026	0.064876957	0	0.066666667	0.052631579	0.052631579	0	0.015873016	0.056617199	0.07142857	0	0	0.105990783	0.023255814	0	0	0	0.038961039	0.026315789	0.05233853	0.033591731	0.026941363	0.065750248	0	0.090909091	0.088372093	0.057692308	0.021276596	0	0	0	0	0	0.066666667	0	0	0.032258065	0.064846416
M0260	0.035805627	0.059837728	0.108561768	0.027190332	0.0510435	0.06096281	0.076184437	0.042394015	0.019830028	0.066945607	0.015873016	0.028156012	0.124744376	0.036003488	0.021770682	0.044854881	0.035474593	0.03479834	0.018181818	0.078029096	0.09055859	0.050397878	0.03601108	0.076852278	0.051307847	0.048034934	0.028938907	0.032490975	0.04767184	0.013948498	0.119632531	0.063467908	0.042944785	0.111082399	0.028938907	0.027190332	0.079365079	0.090624456	0.051792829	0	0.048034934	0.030444965	0.025469169	0.040462428	0.025641026	0.021770682	0.039755352	0.037837838	0.111940805
M0261	0.082474227	0.145038168	0.1278532	0.142857143	0.161665053	0.073170732	0.166666667	0.077844311	0.06870229	0.203007519	0.05	0.08	0.073825503	0.028571429	0.166666667	0.058823529	0.161290323	0.188118812	0.031096563	0.117291415	0.13718412	0.173913043	0.142857143	0.142454161	0.071428571	0.098039216	0.05	0.05	0.058823529	0.047272727	0.110371603	0.088709677	0.059602649	0.082601054	0.05	0.066666667	0.121744937	0.081081081	0.076923077	0	0.098039216	0.098039216	0.090909091	0.038461538	0.055276382	0.166666667	0.043478261	0.076923077	0.08
M0262	0.038062284	0.047619048	0.039803531	0.011235955	0.064516129	0.027808676	0.107954545	0.03286385	0.066666667	0.090909091	0.012658228	0.025641026	0.040816327	0.007751938	0.066666667	0.063829787	0.052631579	0.011235955	0.024	0.048940464	0.10294118	0.01010101	0.011235955	0.070791196	0.023255814	0.010526316	0.012658228	0.009009009	0.037677579	0.034482759	0.074626866	0.033591731	0.026941363	0.07042287	0.012658228	0.093117409	0.106382979	0.054072553	0.032258065	0	0.010526316	0.010526316	0.010204082	0.01010101	0.054945055	0.012658228	0.011235955	0.034482759	0.053037608
M0265	0.052631579	0.061052632	0.098779134	0.031518625	0.037037037	0.019417476	0.059520869	0.088082902	0.081967213	0.068249258	0.047619048	0.019607843	0.073208126	0.068934103	0.018518519	0.077348066	0.015625	0.028571429	0.073170732	0.034786869	0.072108268	0.048487758	0.066666667	0.044176707	0.044776119	0.044854881	0.064516129	0.07093185	0.083333333	0.084745763	0.118644068	0.132897603	0.076818491	0.052054795	0.064516129	0.066666667	0.073825503	0.043694347	0.070559611	0	0.044854881	0.040540541	0.028571429	0.088372093	0.056	0.03125	0.08	0.073170732	0.09375
M0266	0.06463878	0.4516129	0.14446003	0.1011236	0.63636364	0.06979114	0.13898305	0.2	0.06060606	0.18548387	0.03448276	0.26984127	0.13390929	0.04857013	0.13207547	0.19402985	0.2371134	0.18072289	0.05095541	0.07554417	0.10891089	0.23076923	0.14754098	0.50943396	0.19771863	0.10769231	0.06060606	0.06403941	0.26888218	0.03773585	0.08816964	0.08003857	0.05150215	0.10351117	0.06060606	0.11702128	0.09375	0.24423963	0.14545455	0	0.10769231	0.10769231	0.0840708	0.07279693	0.125	0.13207547	0.0745614	0.15384615	0.10632184
M0267	0.0841938	0.16113744	0.17220651	0.125	0.16113744	0.07714068	0.22641509	0.14441417	0.05095541	0.15702479	0.04761905	0.2037037	0.23185218	0.05329154	0.13793103	0.11428571	0.1641791	0.10526316	0.03773585	0.09673591	0.1641791	0.18181818	0.18032787	0.14035088	0.13294798	0.13793103	0.06796117	0.0744186	0.09609208	0.04575163	0.09451008	0.08635097	0.04854369	0.0738791	0.06796117	0.07784431	0.10599078	0.15384615	0.11864407	0	0.13793103	0.05479452	0.09090909	0.08118812	0.06451613	0.13793103	0.07554417	0.11111111	0.2
M0273	0.13513514	0.17482517	0.17530864	0.08	0.11627907	0.06418919	0.2173913	0.24675325	0.11111111	0.26315789	0.25	0.05945946	0.13898305	0.17449664	0.07142857	0.29230769	0.09158416	0.05882353	0.09090909	0.10377358	0.29515419	0.11574953	0.23529412	0.11513396	0.14285714	0.1627907	0.33333333	0.11940299	0.18766067	0.03448276	0.15466857	0.27272727	0.15384615	0.11486486	0.33333333	0.26315789	0.16504854	0.07579462	0.1627907	0	0.1627907	0.09756098	0.06403941	0.29230769	0.17647059	0.07142857	0.33333333	0.28571429	0.2244898
M0287	0.03448276	0.07692308	0.09090909	0.15384615	0.07692308	0.05164319	0.125	0.02941176	0.09090909	0.07142857	0.12676056	0.10769231	0.05405405	0.02272727	0.14285714	0.06508876	0.09090909	0.11111111	0.02325581	0.04803493	0.07462687	0.09090909	0.11111111	0.07784431	0.05	0.18309859	0.10091743	0.2173913	0.04347826	0	0.04347826	0.03448276	0.02941176	0.0296	0.10091743	0.04166667	0.04651163	0.07692308	0.12941176	0.09090909	0.18309859	0.26126126	0.2195122	0.10769231	0.03703704	0.14285714	0.07913669	0.10091743	0.04347826
M0288	0.06382979	0.16607774	0.13788199	0.08	0.34969325	0.05509563	0.12359551	0.16814159	0.11627907	0.21076233	0.06666667	0.1342155	0.14994363	0.07586207	0.14285714	0.2295082	0.27659574	0.11504425	0.09090909	0.07296303	0.15911486	0.14285714	0.125	0.17955439	0.13989637	0.14754098	0.11627907	0.09090909	0.17647059	0.02631579	0.08617143	0.11524164	0.06578947	0.10714439	0.11627907	0.17391304	0.12954186	0.14882507	0.14285714	0	0.14754098	0.14285714	0.06719368	0.12903226	0.09090909	0.06666667	0.12166172	0.15942029	0.13987474
M0292	0.071428571	0.153846154	0.062774477	0.111111111	0.168831169	0.101694915	0.12244898	0.097560976	0.084337349	0.092043682	0.038461538	0.1	0.071428571	0.024390244	0.125	0.085526316	0.204379562	0.176470588	0.0125	0.045296167	0.11111111	0.145833333	0.176470588	0.091510474	0.137440758	0.076923077	0.038461538	0.038461538	0.06223176	0.169916435	0.089569929	0.10367893	0.033591731	0.03920865	0.038461538	0.034482759	0.065989848	0.064039409	0.058823529	0	0.076923077	0.076923077	0.071428571	0.03125	0.022727273	0.125	0.034482759	0.058823529	0.046263345
M0293	0.13131313	0.06930693	0.11888112	0.04651163	0.03580563	0.08611327	0.11111111	0.12970711	0.14285714	0.10526316	0.09090909	0.02564103	0.06635071	0.07692308	0.03448276	0.11627907	0.02564103	0.09660574	0.09090909	0.06557377	0.12149533	0.05960265	0.19512195	0.04024768	0.10043668	0.09756098	0.14285714	0.11702128	0.08038585	0.12627986	0.08433735	0.13131313	0.06329114	0.04817364	0.14285714	0.12	0.07317073	0.04247104	0.15384615	0	0.09756098	0.07692308	0.04132231	0.11627907	0.10769231	0.13207547	0.12	0.11340206	0.08298172
M0295	0	0.034482759	0	0	0.058823529	0.029411765	0	0.034482759	0.5	0.037037037	0	0.041666667	0.016949153	0	0.125	0.071428571	0.071428571	0.052631579	0.038461538	0	0	0.041666667	0.090909091	0.041666667	0.034482759	0	0	0	0.041666667	0.043478261	0.020833333	0.041666667	0	0.012658228	0	0.090909091	0.043478261	0.034482759	0.05	0	0	0	0	0	0.071428571	0.125	0	0.071428571	0.018181818
M0296	0	0	0	0	0	0	0	0	0.2	0	0.5	0	0	0	0	0	0	0	0	0	0	0	0	0	0	0.125	0.2	0.125	0	0	0	0	0	0	0.2	0	0	0	0	1	0.125	0.07142857	0.06666667	0.25	0	0	0.05263158	0	0
M0305	0.041666667	0.060606061	0.206604572	0.03960396	0.103151862	0.11627907	0.099908341	0.045248869	0.015873016	0.111764706	0.018181818	0.079136691	0.120175714	0.011111111	0.071428571	0.05	0.136363636	0.081235698	0.020134228	0.134851138	0.11156352	0.104100946	0.062992126	0.117021277	0.09478673	0.078651685	0.018181818	0.037288136	0.056603774	0.013864818	0.120879121	0.056338028	0.045191802	0.070626404	0.018181818	0.022727273	0.058823529	0.170657545	0.085271318	0	0.078651685	0.041575492	0.035616438	0.014492754	0.025641026	0.071428571	0.016129032	0.063291139	0.129159616
M0309	0.029411765	0.17647059	0.05	0.03448276	0.132075472	0.016129032	0.05	0.09589041	0.162790698	0.125	0.42857143	0.09375	0.047008547	0.05263158	0.119402985	0.135135135	0.07692308	0.03448276	0.071428571	0.03448276	0.05	0.05	0.090909091	0.12903226	0.14285714	0.15384615	0.25	0.132075472	0.18867925	0.020408163	0.03846154	0.07692308	0.05882353	0.04068117	0.25	0.184210526	0.090909091	0.095890411	0.105263158	0.333333333	0.15384615	0.0989011	0.07462687	0.272727273	0.19047619	0.04166667	0.13207547	0.111111111	0.06870229
M0314	0.07733744	0.18990385	0.12149533	0.07692308	0.30563798	0.12432432	0.10817942	0.14036531	0.04477612	0.15052573	0.02564103	0.179941	0.09891237	0.02362205	0.09589041	0.11111111	0.15194734	0.16558742	0.03448276	0.1005291	0.11553785	0.19047619	0.08433735	0.27659574	0.31299735	0.07865169	0.03773585	0.04727273	0.14591204	0.08635097	0.10650188	0.13045039	0.06076841	0.12436116	0.03773585	0.0619469	0.08605178	0.16725619	0.10526316	0	0.07865169	0.06666667	0.06418919	0.03211009	0.07142857	0.06666667	0.03340292	0.08108108	0.07198953
M0315	0.16504854	0.16666667	0.10433071	0.06635071	0.09865471	0.06393862	0.2	0.10526316	0.06666667	0.47058824	0.09090909	0.11702128	0.08710801	0.05882353	0.09375	0.125	0.05882353	0.04166667	0.1	0.14130435	0.28571429	0.08	0.11940299	0.1440678	0.16666667	0.09923664	0.13513514	0.08433735	0.16883117	0.03960396	0.13564669	0.33333333	0.21107266	0.09151047	0.13513514	0.14379085	0.11570248	0.06060606	0.13513514	0	0.09923664	0.05882353	0.05882353	0.09756098	0.16666667	0.05263158	0.10526316	0.13513514	0.125
M0317	0.04651163	0.17647059	0.11917098	0.14285714	0.39534884	0.06549815	0.12656467	0.11524164	0.08247423	0.14832536	0.23529412	0.125	0.12224449	0.04347826	0.16666667	0.28571429	0.5	0.2	0.03278689	0.06066693	0.11111111	0.27358491	0.14285714	0.11801242	0.25	0.13513514	0.13513514	0.0729927	0.12970711	0.04651163	0.09392265	0.08	0.05571848	0.06403941	0.13513514	0.07142857	0.11111111	0.1342155	0.10526316	0.2	0.13513514	0.1011236	0.11627907	0.19620253	0.06060606	0.20689655	0.0923277	0.15384615	0.12
M0263	0.034482759	0.04	0.041077884	0.015384615	0.050505051	0.027522936	0.090909091	0.042780749	0.052631579	0.064516129	0.016949153	0.021276596	0.038724374	0.011235955	0.052631579	0.058823529	0.043478261	0.015384615	0.021276596	0.043596115	0.08597285	0.014084507	0.015384615	0.064945543	0.02295082	0.012658228	0.016949153	0.01010101	0.030042918	0.058823529	0.06532266	0.043478261	0.03125	0.076476984	0.016949153	0.07755102	0.112026359	0.048387097	0.030042918	0	0.012658228	0.012658228	0.013157895	0.014084507	0.043478261	0.016949153	0.015384615	0.034482759	0.049038381
M0264	0.05319149	0.08270677	0.09306384	0.02564103	0.07063197	0.04365726	0.10367893	0.07838243	0.05882353	0.11111111	0.04651163	0.02666667	0.06418919	0.04477612	0.09090909	0.11675127	0.05769231	0.02564103	0.04651163	0.05866784	0.13429904	0.03937008	0.04347826	0.08731466	0.05882353	0.04781705	0.06719368	0.04012841	0.07317073	0.05329154	0.12566418	0.08344733	0.05633803	0.08429493	0.06719368	0.11940299	0.11776447	0.05826772	0.05292479	0	0.04781705	0.04516129	0.02040816	0.06280193	0.09090909	0.02857143	0.06007067	0.06329114	0.07623318
M0268	0.06259241	0.17463849	0.171102662	0.158415842	0.118881119	0.054393305	0.170668954	0.08574954	0.054313099	0.11405836	0.05263158	0.11191336	0.10724985	0.0592686	0.176470588	0.111111111	0.105263158	0.125	0.17419355	0.10511628	0.12973309	0.14130435	0.18811881	0.11423221	0.130378934	0.144366197	0.090909091	0.134663342	0.183098592	0.02915952	0.125	0.10791367	0.07110162	0.065719361	0.090909091	0.074626866	0.07334526	0.116393191	0.164874552	0	0.144366197	0.10795455	0.122302158	0.0944077	0.071428571	0.15384615	0.105076741	0.13636364	0.111111111
M0269	0.16898608	0.35483871	0.19849483	0.26315789	0.15662651	0.09277709	0.41891892	0.12941176	0.05263158	0.38461538	0.07142857	0.1484375	0.15463918	0.08921162	0.2962963	0.2	0.16666667	0.2	0.09634551	0.14545455	0.27272727	0.19512195	0.28571429	0.23419412	0.21518987	0.2	0.13207547	0.15384615	0.16113744	0.02941176	0.14230769	0.24260355	0.14164905	0.10599078	0.13207547	0.14545455	0.14441417	0.14467409	0.2	0	0.2	0.11111111	0.18032787	0.15068493	0.15702479	0.25	0.16129032	0.2	0.13207547
M0270	0.25	0.121495327	0.151188502	0.060606061	0.072796935	0.079859758	0.193181818	0.148325359	0.071428571	0.37254902	0.111111111	0.051502146	0.129032258	0.084337349	0.041666667	0.173184358	0.060606061	0.034482759	0.134020619	0.102625298	0.3125	0.106927711	0.132075472	0.084070796	0.142857143	0.097560976	0.147540984	0.120996441	0.173184358	0.041666667	0.158798283	0.348623853	0.235294118	0.086956522	0.147540984	0.12	0.135190918	0.052631579	0.165803109	0	0.097560976	0.129032258	0.054393305	0.136890951	0.105263158	0.041666667	0.150684932	0.147540984	0.165048544
M0271	0.071428571	0.024390244	0.03125	0	0.037037037	0.037037037	0.071428571	0.037037037	0.066666667	0.086956522	0.142857143	0.043478261	0.026315789	0	0	0.043478261	0.043478261	0	0	0.037735849	0.07142857	0.028571429	0	0.038461538	0.024390244	0.043478261	0.066666667	0.043478261	0.028571429	0.028571429	0.028571429	0.071428571	0.052631579	0.025316456	0.066666667	0	0.018867925	0.014492754	0	0.2	0.043478261	0.066666667	0.071428571	0.090909091	0	0	0.052631579	0	0.032786885
M0272	0.17977528	0.21518987	0.15721232	0.2	0.23076923	0.10011641	0.27918782	0.11627907	0.04166667	0.31937173	0.07142857	0.1011236	0.07692308	0.03448276	0.25	0.1011236	0.24840764	0.26315789	0.02272727	0.11079944	0.24523507	0.25373134	0.2	0.16568545	0.12941176	0.13402062	0.07142857	0.07142857	0.08982036	0.0619469	0.11416781	0.1221374	0.10091743	0.07304994	0.07142857	0.05882353	0.10014104	0.09090909	0.11111111	0	0.13402062	0.13402062	0.125	0.05	0.04166667	0.25	0.05882353	0.11111111	0.10817942
M0274	0.06991226	0.09822682	0.10917059	0.04626335	0.10055683	0.08443447	0.1353211	0.09589041	0.04	0.08987969	0.02631579	0.06179775	0.15023784	0.04053403	0.05405405	0.07215793	0.10974106	0.04741547	0.01849837	0.08487085	0.1284807	0.07445192	0.05527638	0.10491523	0.07883272	0.05457227	0.04	0.03427173	0.05775688	0.10043668	0.11886227	0.07142857	0.05282005	0.08476168	0.04	0.05993691	0.08324975	0.10270079	0.04697987	0	0.05457227	0.04137324	0.0397878	0.04590354	0.03174603	0.03174603	0.04672897	0.05	0.14603335
M0275	0.06341079	0.09420333	0.11524164	0.03960396	0.0862069	0.08414776	0.11011438	0.09756098	0.04126214	0.06919695	0.02631579	0.06179775	0.11486486	0.03829515	0.05405405	0.07215793	0.09356015	0.03281057	0.01916376	0.08159127	0.13662457	0.06824926	0.04347826	0.09416446	0.06500692	0.05838816	0.04126214	0.03585657	0.05592202	0.11176471	0.12085205	0.08068771	0.05402102	0.09979633	0.04126214	0.05882353	0.0838199	0.10982659	0.04954128	0	0.05838816	0.03311258	0.0359408	0.04752667	0.03174603	0.02631579	0.04791608	0.04278075	0.14246462
M0276	0.069306931	0.098901099	0.111111111	0.071428571	0.052631579	0.018518519	0.065789474	0.2	0.076923077	0.108910891	0.166666667	0.022727273	0.095890411	0.142857143	0.05	0.227272727	0.038461538	0.043478261	0.072340426	0.029096478	0.08196721	0.069306931	0.185185185	0.042471042	0.071428571	0.126436782	0.25	0.097014925	0.095652174	0	0.044854881	0.166666667	0.082706767	0.051094891	0.25	0.212121212	0.11627907	0.044083527	0.126436782	0	0.126436782	0.076923077	0.054945055	0.227272727	0.147540984	0.05	0.212121212	0.2	0.12
M0277	0.106557377	0.029303127	0.069306931	0.03030303	0.025794841	0.129943503	0.048543689	0.022838499	0.012658228	0.039402174	0.021276596	0.050583658	0.043115438	0.016129032	0.021276596	0.028571429	0.028804718	0.036134088	0.006993007	0.060491493	0.04011006	0.038461538	0.035532995	0.03646833	0.047794118	0.020733652	0.021276596	0.017026107	0.015625	0.135135135	0.036377912	0.047091413	0.021256932	0.030674847	0.021276596	0.02	0.03742515	0.0406329	0.020733652	0	0.020733652	0.015459723	0.025125628	0.018867925	0.012658228	0.021276596	0.02	0.032258065	0.042497179
M0278	0	0	0	0	0	0	0	0	0	0	0	0	0	0	0	0	0	0	0	0	0	0	0	0	0	0	0	0	0	0	0	0	0	0	0	0	0	0	0	0	0	0	0	0	0	0	0	0	0
M0279	0.145454545	0.05	0.03960396	0.043478261	0.041666667	0.114864865	0.049469965	0.056338028	0.029411765	0.040462428	0.05	0.088709677	0.034482759	0.043478261	0.05	0.062992126	0.038461538	0.083870968	0.029717682	0.019073569	0.03960396	0.088709677	0.071428571	0.033402923	0.06870229	0.046511628	0.072992701	0.037647059	0.035805627	0.132075472	0.023633678	0.084337349	0.034642032	0.020656136	0.072992701	0.063291139	0.046511628	0.032110092	0.046511628	0	0.046511628	0.042553191	0.032258065	0.062992126	0.051502146	0.05	0.063291139	0.060606061	0.038461538
M0280	0.06320957	0.125	0.14186851	0.07526882	0.12266112	0.1520313	0.14951368	0.09201213	0.03960396	0.12359551	0.02857143	0.08315098	0.12799343	0.03960396	0.05882353	0.14384749	0.09738717	0.10497238	0.02666667	0.09704641	0.1582642	0.12545676	0.10497238	0.09943619	0.14754098	0.09392265	0.04651163	0.0616622	0.07709046	0.12099644	0.11428571	0.12123552	0.07206671	0.08350923	0.04651163	0.04166667	0.08187672	0.15620438	0.08870968	0	0.09392265	0.05586592	0.06382979	0.05696637	0.03960396	0.08433735	0.05740181	0.06930693	0.13982941
M0281	0.08247423	0.15273775	0.16477929	0.14285714	0.2295082	0.09219858	0.125	0.09517601	0.02941176	0.18959108	0.05	0.11340206	0.13207547	0.04132231	0.16666667	0.10204082	0.21076233	0.15942029	0.02857143	0.11729141	0.16333725	0.21621622	0.14285714	0.15220484	0.13024758	0.11504425	0.07006369	0.05502392	0.08829175	0.04347826	0.1421508	0.11570248	0.05960265	0.07744953	0.07006369	0.06077348	0.09090909	0.10939908	0.09701493	0	0.11504425	0.09375	0.09090909	0.05882353	0.04868914	0.16666667	0.06077348	0.09701493	0.12688653
M0282	0.10526316	0.142857143	0.16666667	0.09756098	0.071428571	0.022727273	0.090909091	0.333333333	0.111111111	0.161290323	0.428571429	0.029411765	0.12	0.2	0.071428571	0.4	0.05	0.05882353	0.111111111	0.040540541	0.11111111	0.10526316	0.28571429	0.060606061	0.095890411	0.2	0.42857143	0.153846154	0.13513514	0	0.05882353	0.23529412	0.11627907	0.06598985	0.42857143	0.333333333	0.153846154	0.05960265	0.2	0.142857143	0.2	0.132075472	0.150159744	0.4	0.25	0.071428571	0.333333333	0.315789474	0.153846154
M0283	0.06549815	0.28702758	0.1088	0.15384615	0.28456735	0.08866144	0.155	0.12865301	0.04651163	0.11524164	0.03846154	0.16197183	0.11702128	0.04089219	0.125	0.11486486	0.17159763	0.22699387	0.03580563	0.06353968	0.1	0.18598383	0.13636364	0.25475285	0.25	0.09090909	0.05586592	0.06930693	0.12364022	0.07969152	0.09438776	0.1291326	0.04166667	0.10598763	0.05586592	0.07142857	0.11526856	0.1403184	0.09248555	0	0.09090909	0.07284768	0.11111111	0.05095541	0.06578947	0.14545455	0.05263158	0.11570248	0.08603971
M0284	0.07142857	0.24137931	0.12266928	0.12903226	0.2371134	0.0744186	0.14583333	0.15755627	0.06299213	0.15068493	0.05882353	0.11864407	0.1790393	0.07988981	0.15384615	0.1827957	0.25	0.14285714	0.06299213	0.05633803	0.1	0.36363636	0.17647059	0.11801242	0.28244275	0.10204082	0.10204082	0.06930693	0.20437956	0.02941176	0.11646064	0.11298482	0.07015458	0.08987969	0.10204082	0.16731518	0.12	0.13607333	0.11504425	0	0.10204082	0.09090909	0.0880829	0.12244898	0.15384615	0.15384615	0.11524164	0.13924051	0.17365269
M0285	0.071428571	0.206896552	0.125	0.073619632	0.105263158	0.018181818	0.071428571	0.166666667	0.153846154	0.179775281	0.142857143	0.058823529	0.068493151	0.111111111	0.111111111	0.2	0.071428571	0.041666667	0.212121212	0.042084168	0.09090909	0.071428571	0.162790698	0.125	0.118721461	0.170731707	0.263157895	0.142857143	0.184210526	0	0.052631579	0.142857143	0.094890511	0.061662198	0.263157895	0.428571429	0.084337349	0.105263158	0.235294118	0	0.170731707	0.108910891	0.065989848	0.2	1	0.052631579	0.2	0.263157895	0.115044248
M0286	0.032998565	0.051401869	0.118304271	0.042780749	0.07398568	0.09702888	0.091360066	0.045903544	0.008403361	0.063746255	0.021276596	0.09375	0.093257009	0.019490255	0.058823529	0.023765996	0.150684932	0.054868624	0.005988024	0.09947644	0.11037673	0.073482428	0.064846416	0.069815908	0.034482759	0.074626866	0.01910828	0.027808676	0.017653167	0.007407407	0.089367362	0.041420118	0.034981906	0.05401597	0.01910828	0.009708738	0.067300832	0.093560146	0.048543689	0.011494253	0.074626866	0.03286385	0.036774479	0.018181818	0.008403361	0.058823529	0.017612524	0.027837259	0.066047724
M0289	0.09223301	0.11933395	0.14017438	0.06299213	0.11555009	0.08408617	0.1747953	0.14186851	0.02564103	0.10655738	0.04347826	0.10429448	0.10697674	0.05916586	0.04347826	0.11111111	0.12570356	0.06724846	0.03041145	0.10720562	0.19565217	0.08767304	0.08	0.13581206	0.11933395	0.09181141	0.07142857	0.05227656	0.09204368	0.125	0.11489303	0.13207547	0.08902334	0.09195342	0.07142857	0.06299213	0.08635097	0.09104781	0.07317073	0	0.09181141	0.05691057	0.05263158	0.07913669	0.05263158	0.04347826	0.08433735	0.07142857	0.13043478
M0290	0	0	0	0	0	0	0	0	0.2	0	0.5	0	0	0	0	0	0	0	0	0	0	0	0	0	0	0.125	0.2	0.125	0	0	0	0	0	0	0.2	0	0	0	0	1	0.125	0.07142857	0.06666667	0.25	0	0	0.05263158	0	0
M0291	0.1011236	0.16666667	0.0729927	0.09090909	0.2	0.16022099	0.07692308	0.08108108	0.04166667	0.08	0.04166667	0.27272727	0.06060606	0.02040816	0.11111111	0.1011236	0.11111111	0.18309859	0.04166667	0.0483871	0.07692308	0.18644068	0.09090909	0.20689655	0.14169215	0.09756098	0.04166667	0.05263158	0.09375	0.11524164	0.06299213	0.09375	0.02439024	0.06177606	0.04166667	0.05882353	0.04166667	0.08737864	0.12903226	0	0.09756098	0.07142857	0.07142857	0.02941176	0.07142857	0.1627907	0.03448276	0.13636364	0.05704698
M0294	0.041666667	0.018867925	0.041666667	0.023255814	0.015384615	0.040540541	0.071428571	0.015384615	0	0.023255814	0	0.022727273	0.025641026	0	0	0	0.041666667	0.043478261	0	0.106382979	0.06060606	0.022727273	0.028571429	0.029411765	0	0.03125	0	0.026315789	0	0.014084507	0.040540541	0.034482759	0.04	0.016949153	0	0	0.011494253	0.04	0.026315789	0	0.03125	0.026315789	0.023255814	0	0	0.038461538	0	0.03125	0.052631579
M0297	0.17835671	0.05494505	0.05	0.07462687	0.03225806	0.08216433	0.07234043	0.06666667	0.03448276	0.05882353	0.05263158	0.05527638	0.03703704	0.04712042	0.05263158	0.07692308	0.03703704	0.04854369	0.04166667	0.03746398	0.0741688	0.06060606	0.09090909	0.02439024	0.09732201	0.0619469	0.09090909	0.05263158	0.04347826	0.08108108	0.03232534	0.10859729	0.07462687	0.02418208	0.09090909	0.07462687	0.06951872	0.03448276	0.0619469	0	0.0619469	0.03448276	0.06508876	0.07692308	0.07142857	0.05263158	0.07462687	0.09090909	0.04283054
M0298	0.08335841	0.10676356	0.1409396	0.06299213	0.08979399	0.1122145	0.12359551	0.13142857	0.03703704	0.08252589	0.05263158	0.07876712	0.11655546	0.06066946	0.04347826	0.11940299	0.07637109	0.04180064	0.03800786	0.11761194	0.14035088	0.06707317	0.08870968	0.07096622	0.13013699	0.05993691	0.08387097	0.05109489	0.0963672	0.13043478	0.10284464	0.11940299	0.0876494	0.06113074	0.08387097	0.07386364	0.08433735	0.08325873	0.05993691	0	0.05993691	0.04347826	0.05263158	0.07913669	0.06463878	0.04347826	0.08563969	0.08108108	0.12760498
M0299	0	0	0	0	0	0	0	0	0.2	0	0.5	0	0	0	0	0	0	0	0	0	0	0	0	0	0	0.125	0.2	0.125	0	0	0	0	0	0	0.2	0	0	0	0	1	0.125	0.07142857	0.06666667	0.25	0	0	0.05263158	0	0
M0300	0.05	0.090909091	0.223300971	0.132075472	0.090909091	0.032786885	0.090909091	0.105263158	0.2	0.14379085	0.2	0.070063694	0.062256809	0.073863636	0.090909091	0.125	0.125	0.119402985	0.090909091	0.085271318	0.2	0.125	0.153846154	0.090909091	0.076923077	0.714285714	0.333333333	0.555555556	0.107692308	0	0.054945055	0.097560976	0.071428571	0.044303797	0.333333333	0.132075472	0.073863636	0.117021277	0.302325581	0.125	0.714285714	0.302325581	0.166666667	0.2	0.142857143	0.090909091	0.206896552	0.170731707	0.08
M0301	0.05219207	0.5	0.22627737	0.09090909	0.38461538	0.05704698	0.10344828	0.16810878	0.07006369	0.23529412	0.05882353	0.22627737	0.15321252	0.09582543	0.09756098	0.23076923	0.18101933	0.1559633	0.12627986	0.09395349	0.16744621	0.2	0.10692771	0.33333333	0.23731588	0.2	0.10769231	0.16129032	0.39612188	0.03217158	0.1546536	0.13385827	0.08222066	0.10183639	0.10769231	0.15930599	0.11405836	0.24733763	0.29896907	0	0.2	0.16129032	0.08287293	0.12941176	0.16666667	0.12	0.13513514	0.14545455	0.17407878
M0302	0.07234043	0.28169014	0.11729804	0.07317073	0.3	0.07988981	0.08671789	0.1589896	0.04712042	0.12135922	0.07142857	0.24137931	0.12031447	0.06852103	0.07142857	0.13385827	0.14027149	0.12958435	0.03806228	0.06024096	0.10913274	0.14285714	0.09738717	0.25515055	0.26740947	0.11111111	0.0619469	0.0619469	0.19051709	0.06580951	0.11436841	0.14027149	0.05908096	0.08600263	0.0619469	0.08552632	0.08770718	0.16013882	0.11702128	0.03846154	0.11111111	0.09090909	0.1521197	0.10260337	0.07142857	0.09090909	0.08196721	0.10294118	0.12179487
M0303	0.0729927	0.11627907	0.15294118	0.10769231	0.10526316	0.03580563	0.09090909	0.18518519	0.14754098	0.13207547	0.66666667	0.06521739	0.12	0.12676056	0.07142857	0.25641026	0.0729927	0.125	0.11675127	0.06640625	0.1011236	0.10526316	0.28571429	0.08353808	0.13131313	0.2	0.42857143	0.15384615	0.12	0	0.0616622	0.20689655	0.10769231	0.05793451	0.42857143	0.26315789	0.14285714	0.12941176	0.17977528	0.33333333	0.2	0.11940299	0.14285714	0.43181818	0.17647059	0.10526316	0.27962085	0.5	0.17647059
M0304	0.06137184	0.21856867	0.16420275	0.06432749	0.21340524	0.15566511	0.09456441	0.11940299	0.03896104	0.10080645	0.02857143	0.11293375	0.17370476	0.05997625	0.0619469	0.12299465	0.11426947	0.10750507	0.03151862	0.09625213	0.12	0.16666667	0.08118812	0.16122083	0.2295082	0.09090909	0.05109489	0.05109489	0.15318785	0.04830421	0.15136876	0.11787072	0.05691057	0.0801145	0.05109489	0.05405405	0.09089627	0.16601888	0.09565217	0	0.09090909	0.05882353	0.05568445	0.07006369	0.05109489	0.0619469	0.06849315	0.08433735	0.15060064
M0306	0.06203641	0.12941176	0.11161015	0.07692308	0.08846743	0.07831178	0.08247423	0.09339408	0.03174603	0.0840708	0.05405405	0.04976672	0.19627136	0.0806175	0.05405405	0.11940299	0.06973059	0.06137184	0.05882353	0.07142857	0.09832636	0.10491071	0.09090909	0.09392265	0.11111111	0.05568445	0.08333333	0.05813953	0.10178384	0.05058366	0.0976656	0.13309353	0.06935015	0.10375912	0.08333333	0.07692308	0.11618399	0.09339408	0.07311321	0	0.05568445	0.06807512	0.06329114	0.1002445	0.05978261	0.05405405	0.09375	0.08333333	0.13821138
M0307	0.052631579	0.13372093	0.024991843	0.018518519	0.123919308	0.0633261	0.056751468	0.144654088	0.090909091	0.065498155	0.111111111	0.125	0.058074781	0	0.034482759	0.111111111	0.165048544	0.072423398	0.011235955	0.026366014	0.05575868	0.100917431	0.03125	0.092012133	0.19266055	0.05	0.052631579	0.071428571	0.094426532	0.130653266	0.06019462	0.085271318	0.023255814	0.034086557	0.052631579	0.03125	0.034482759	0.047783535	0.014492754	0.125	0.05	0.035502959	0.042654028	0.142857143	0.020408163	0.056338028	0.037735849	0.020408163	0.04767184
M0308	0.0964467	0.16391853	0.16546763	0.07462687	0.09990834	0.03929568	0.09459459	0.30671506	0.09803922	0.12751678	0.16666667	0.05709625	0.17791411	0.18032787	0.07006369	0.32786885	0.05365854	0.05726872	0.19072165	0.07078507	0.13513514	0.10655738	0.2	0.08667529	0.11697177	0.13513514	0.27272727	0.13718412	0.25515055	0.03597122	0.14547176	0.2428264	0.10671937	0.08131302	0.27272727	0.23076923	0.19332307	0.1064764	0.1559633	0	0.13513514	0.1013986	0.06273063	0.34042553	0.16666667	0.05	0.28735632	0.24444444	0.27396048
M0310	0	0.066666667	0	0	0.103448276	0	0	0.032258065	0.25	0.028571429	0.25	0.037037037	0.018181818	0	0.111111111	0.076923077	0.076923077	0	0.025641026	0	0	0	0	0.076923077	0.032258065	0.071428571	0.111111111	0.071428571	0.056603774	0	0	0	0	0.021566402	0.111111111	0.142857143	0.052631579	0.049180328	0.034482759	0.333333333	0.071428571	0.041666667	0.043478261	0.166666667	0.111111111	0	0.034482759	0.052631579	0.016949153
M0311	0.16504854	0.16666667	0.1308204	0.04166667	0.1221374	0.08108108	0.30434783	0.10526316	0.06666667	0.66666667	0.09090909	0.11702128	0.06849315	0.03846154	0.05263158	0.09756098	0.09756098	0.06060606	0.07317073	0.14130435	0.18421053	0.10769231	0.07142857	0.17391304	0.13076923	0.09923664	0.09090909	0.05263158	0.14450867	0.03960396	0.11549296	0.2244898	0.15606936	0.09392265	0.09090909	0.09375	0.08	0.0840708	0.09923664	0	0.09923664	0.09375	0.03448276	0.05882353	0.12	0.05263158	0.07142857	0.09090909	0.09248555
M0312	0.06060606	0.09090909	0.06060606	0.04347826	0.05	0.02247191	0.14285714	0.07142857	0.10526316	0.10344828	0.15384615	0.06060606	0.03448276	0.05263158	0.05882353	0.08695652	0.03448276	0.04347826	0.06451613	0.07142857	0.11111111	0.06060606	0.11111111	0.06060606	0.09090909	0.10526316	0.15384615	0.08	0.11111111	0.0212766	0.05479452	0.12903226	0.09090909	0.02857143	0.15384615	0.11111111	0.05263158	0.05263158	0.10526316	0	0.10526316	0.08	0.03703704	0.08695652	0.10526316	0.05882353	0.11111111	0.15384615	0.05263158
M0313	0.07142857	0.18644068	0.06993007	0.11111111	0.27272727	0.04477612	0.13207547	0.2962963	0.05263158	0.09375	0.05263158	0.25	0.08333333	0.02272727	0.26315789	0.13207547	0.2	0.11111111	0.05263158	0.04895105	0.09756098	0.09090909	0.2	0.22727273	0.18644068	0.09090909	0.05263158	0.06666667	0.18421053	0.03846154	0.05263158	0.06060606	0.02941176	0.04651163	0.05263158	0.07142857	0.04651163	0.13821138	0.13513514	0	0.09090909	0.09090909	0.08695652	0.03448276	0.09090909	0.14285714	0.04166667	0.17647059	0.06779661
M0316	0.07865169	0.27058824	0.14014252	0.25	0.24137931	0.07142857	0.17073171	0.08870968	0.09090909	0.10526316	0.28571429	0.14285714	0.14503817	0.06451613	0.2	0.2	0.18518519	0.2	0.05882353	0.0729927	0.10831234	0.2	0.2173913	0.20300752	0.17647059	0.16129032	0.16129032	0.125	0.09923664	0	0.08108108	0.08474576	0.04651163	0.0660793	0.16129032	0.11702128	0.12820513	0.18421053	0.17647059	0.25	0.16129032	0.15068493	0.23167155	0.23076923	0.11111111	0.2	0.11111111	0.22033898	0.1092437
M0318	0.060606061	0.230769231	0.064516129	0.03448276	0.25	0.026666667	0.060606061	0.14285714	0.162790698	0.168831169	0.42857143	0.153846154	0.05263158	0.05263158	0.119402985	0.272727273	0.166666667	0.03448276	0.071428571	0.050955414	0.08247423	0.082474227	0.090909091	0.18644068	0.17647059	0.15384615	0.25	0.132075472	0.2173913	0.05633803	0.051948052	0.111111111	0.08270677	0.05263158	0.25	0.184210526	0.090909091	0.095890411	0.105263158	0.333333333	0.15384615	0.0989011	0.07462687	0.272727273	0.19047619	0.04166667	0.13207547	0.111111111	0.06870229
M0319	0.117021277	0.096193772	0.265753425	0.076086957	0.068825911	0.130136986	0.166666667	0.173333333	0.111111111	0.2	0.25	0.046511628	0.138211382	0.123595506	0.071428571	0.188679245	0.0828125	0.091140314	0.067615658	0.221324717	0.21064302	0.0828125	0.227272727	0.144784995	0.079754601	0.153846154	0.279069767	0.111111111	0.089820359	0.011235955	0.104294479	0.206896552	0.122302158	0.108742004	0.279069767	0.222222222	0.173184358	0.088055798	0.153846154	0	0.153846154	0.092715232	0.060240964	0.188679245	0.134020619	0.071428571	0.222222222	0.279069767	0.185770751
M0321	0.05882353	0.07692308	0.09090909	0.07142857	0.05	0.02564103	0.05882353	0.16666667	0.14285714	0.11111111	1	0.03448276	0.08333333	0.125	0.09090909	0.2	0.05882353	0.07142857	0.06666667	0.02941176	0.09090909	0.05882353	0.25	0.03448276	0.07692308	0.26315789	0.6	0.2	0.09090909	0	0.03225806	0.2	0.11111111	0.03846154	0.6	0.25	0.125	0.03703704	0.14285714	0.5	0.26315789	0.15384615	0.11111111	0.5	0.14285714	0.09090909	0.31578947	0.33333333	0.125
[truncated: 229 more columns]
